# Supplementary material for: Uncertainty in non-CO2 greenhouse gas mitigation contributes to ambiguity in global climate policy feasibility
Source: Nat Commun. 2023 Jun 2;14:2949. doi: 10.1038/s41467-023-38577-4 (PMC10238505; doi:10.1038/s41467-023-38577-4)
Supplement: Supplementary file 5 — Supplementary Software 1 [file 41467_2023_38577_MOESM5_ESM.zip]

Archive with 4 entries (3 files):
- Supplementary Software 1/
- Supplementary Software 1.ipynb
- Supplementary Software 1/Supplementary Software 1 Legend.docx
- Supplementary Software 1/Supplementary Software 1.ipynb
