# Supplementary material for: Uncertainty in non-CO2 greenhouse gas mitigation contributes to ambiguity in global climate policy feasibility
Source: Nat Commun. 2023 Jun 2;14:2949. doi: 10.1038/s41467-023-38577-4 (PMC10238505; doi:10.1038/s41467-023-38577-4)
Supplement: Supplementary file 5 — Supplementary Software 1 [file 41467_2023_38577_MOESM5_ESM.zip › Supplementary Software 1.ipynb]

# %% [code]
import numpy as np
import random
import matplotlib.pyplot as plt
import pandas as pd
from pandas import DataFrame
from itertools import takewhile
Euro_to_Dollar = 1.24

# %% [markdown]
# Description

# %% [code]


# %% [markdown]
#### Tool in short
Mathijs Harmsen - 5 June 2022
(This tool and the assessment of these Non-CO2 Marginal Abatement Cost (MAC) curves will be described in an upcoming paper, likely Harmsen et al., 2022)

This script can be used to generate "optimistic", default & "pessimistic" agriculture non-CO2 MAC curves with high, medium, low reduction potential, respectively. The MACs describe relative reductions (compared to global average values in 2015) at carbon equivalent prices up to 4000 $/tC (in 201 steps) for the 2020-2100 period. The MACs are built up from underlying paramaters that describe technical applicability of mitigation measures, reduction efficiencies, implementation barriers, level of overlap between measures, technological progress and costs. In a Monte Carlo analysis, the values for these factors are varied randomly resulting in different (1000x in the current setup) MAC profiles for the various emission sources. The final high, medium, low macs are based on the 5th, 50th and 95th percential for each time step. There are 5 agricultural sources (CH4: enteric fermentation, rice, manure. N2O: fertilizer, manure). In addition, the tool also generates variants of the enteric fermentation and fertilizer MACs with additional measures added (seaweed and biochar, respectively). These additional (promising, but not fully proven) technologies are included in the optimistic MACs. Note that the tool is not run automatically with FAIR/IMAGE. That's also not needed, since the datafiles that the tool generates are also used as input in FAIR. However, the tool can be run when you want to change or test the underlying MAC parameters. The MC routine includes a seed, meaning that the random values chosen will be saved (for 3 consecutive runs).
The following paragraphs explain the structure of the code below.

#### Constants
This code starts with defining the constants used to calculate the MAC-curves. These constants are given in a certain order, initially, but this is not the order of implementation. This order of implementation is determined on the basis of the costs: the least costly measures are implemented first. This is done later in the code. 
The RE-input values are given and written in our initial order. The same goes for the technical applicability. Then, the delta values are given. Then, the implementation potential and technological progress values are given. 
Next, the order of implementation is calculated. This order is needed to calculate the correction for overlap values since these depend on previously implemented measures.
The correction for overlap values are a bit more complicated. First, the values for overlap between each of the measures is given. For example: ni1 = {'bc': 0.50, 'irr': 1}, shows the overlap between nitrification inhibitors and biochar and irrigation practices. This is respectively 50% and 100%. The overlap between nitrification inhibitors and spreader maintenance can be found in the line above: spread_m1 = { 'ni': 0.7, 'bc': 1, 'irr': 1}. That overlap is 70%. As a second, we needed to specify for each measure which measures were already implemented. Note here that as you have different countries with different costs and therefore different order of implementation, you will have to specify this for each country that has different order of implementation. 
This was written down in an easier way with the order as described on top. This might sound confusing because the order of real implementation is used already to write down which measures were implemented before each measure. However, we use the order on top only so that the order is the same for the different variables and so that we can adjust all of them in an easy way later. 
The correction for overlap values were calculated by using the product of overlap with previously implemented measures, with a minimum value of 0.2
As a last, the marginal costs were calculated. 
#### Making random values
In this part, a definition is written to put the values for the variables in the right order for each country. Then, random values are calculated for each of the variables. 
Then, definitions are written to specify which RP values belong to which costs. This will be used later. 
Reduction potentials and costs
In this part, definitions are written to calculate the cumulative reduction potentials and the costs. In these definitions the year and the country need to be specified.
#### Run a 1000 times
Definitions are written to calculate the list of RP values a 1000 times. These are still definitions and the country and year need to be specified. These definitions are used to calculate the list of RP values a 1000 times for each country and for the years 2020, 2050 and 2100. This is defined as step1_2020 etc. 
Calculate the mean, 95th percentile and 5th percentile
The mean, 95th percentile and 5th percentile are calculated. Also, for each country and for each of these percentiles, the 2020, 2050 and 2100 values are put into one list. The values are divided by 100. Then, the time and x values are calculated. These are needed for the excel file.  
#### Export to excel
Here the data is exported to an excel file. Here the differentiation is made between the different countries. For N2O fertilizer, some countries have the first option and some the second. 
#### Plotting
Here graphs are made. 


# %% [markdown]
# CH4 Enteric Fermentation without seaweed

# %% [markdown]
## Constants

# %% [code]
# Initial order of the mitigation measures in this code:
# Nitrate, tannins, improved health, genetic selection, grain processing

# countries: Canada	USA	Mexico	Central America	Brazil	Rest of South-America;North Africa;West Africa	East Africa	South Africa
#West Europe	Central Europe	Turkey	Ukraine	Kazachstan	Russia	Middle East	India	Korea	China+	
#South East Asia	Indonesia	Japan	Oceania	Rest of South Asia	Rest of South Africa	

#RE input values: (This is three times the same, for each of the different TA groups)
RE_EF = [[30,32,16,8,15,16,2,19,40,32,42,21,26],[32,32,10,17,11],[10,20,15,4,16,5,6],[32,32,10,17,11],[38,17,27,10]]*3

#Costs (This is three times the same, for each of the different TA groups)
costs_EF = [[107,15,0,0,50,214]]*3

#Technical applicability:
TAr = [20,25,25,25,25,25]; TAo = [50,55,55,55,55,55,55]; TAg = [70,75,75,75,75,75]
#There are three different options for TA, based on different regions. List of which regions gets which TA:
#TAnew = [TAg, TAg, TAg, TAg, TAg, TAg, TAr, TAr,TAr,TAr,TAg,TAg, TAr,TAr,TAr,TAo,TAr,TAr,TAr,TAo,TAr,TAr,TAg, TAg,TAr,TAr]
TAnew = [TAg,TAo,TAr]

#Delta values
DeltaTA_EF = 40 #Maximum change in TA
DeltaOV_EF = 30 #Maximum change in OV_corr
DeltaMC_EF = 0.8 #Maximum change in costs
DeltaIP_EF = 30 #Maximum change in IP
DeltaTP_EF = 10 #Maximum change in TP

#Implementation potential and technological progress values:
IP_EF = [20,90,100]
TP_EF = [100,90,80]

#order
order_EF = [[x for _, x in sorted(zip(i,range(0,len(costs_EF))))] for i in costs_EF]

# %% [code]
#The correction for overlap values change when changing the order of implementation measures. 
#The order of implementation measures changes when the costs are different for different countries. 
#With the costs written above, measures are implemented in only one way (ad,sd,sc,ma,rdp,hsb)
#We make lists with the overlap values with the previous implemented measures now for this way:

#First writing down the overlap values between measures
nitrate = {'gs': 0.7, 'impr. h' : 0.7, 'tannins': 0.2, 'grain_processing': 0.2}
tannins = {'gs': 0.7, 'impr. h' : 0.7, 'grain_processing': 0.2}
improved_health = {'gs': 0.2, 'grain_processing': 0.7, 'impr. h': 1}
genetic_selection = { 'grain_processing': 0.2}

#Writing down for each measure which measures were already implemented
Corr_o_EF = {'':['nitrate','tannins','impr. h' ,'gs','grain_processing'], 
          'nitrate': [nitrate['impr. h'], nitrate['gs'], nitrate['tannins'], nitrate['gs']], 
          'tannins': [tannins['impr. h'], tannins['gs']],
          'impr. h' : [improved_health['impr. h']], 
          'genetic_selection': [improved_health['gs']],
          'grain_processing': [ tannins['grain_processing'],improved_health['grain_processing'], genetic_selection['grain_processing']]}

#Rewriting the lists in an easier way (order as described on top):
OV_corr_EF = [Corr_o_EF['nitrate'],Corr_o_EF['tannins'],Corr_o_EF['impr. h'],Corr_o_EF['genetic_selection'],Corr_o_EF['grain_processing']]
#Calculating the product of overlap of previously implemented measures:
OV_EF = [np.fmax(0.2,np.product(i)) for i in OV_corr_EF]; 
#Multiply by 100 & having this list three times, because of the three TA groups
OVcorr_EF = [[i*100 for i in OV_EF]]*3

#Calculate the marginal costs:
c_EF  = [[a*100/b for a,b in zip(i, j)] for i,j in zip(costs_EF,OVcorr_EF)]

# %% [markdown]
## Making random variables 

# %% [code]
random.seed(3)
def generate_random(): #This function generates values for RE, TA, OV_corr, Marginal Costs, IP, and TP using uniform distributions 
    #RE values 
    #random.seed(3)
    RE = [[RE_EF[i] for i in j] for j in order_EF]
    RE_uniform = [[random.uniform(np.min(i), np.max(i))/100 for i in l] for l in RE] #Generating random value between de minimum and maximum of each of the measures
    RE_uniform = {i:j for i,j in zip(range(1,len(costs_EF)+1),RE_uniform)} #Assigning country group to RE_uniform
    
    #TA values
    a= [[[TAnew[q][i] for i in l] for l in order_EF] for q in range(0,len(costs_EF))]
    a= [a[i][i] for i in range(0,len(costs_EF))]
    
    TA_uniform = [[random.uniform(np.max([0,i-DeltaTA_EF]), np.min([100,i+DeltaTA_EF]))/100 for i in l]for l in a] #Generate values between TA-TA*delta and TA+TA*delta
    TA_uniform = {i:j for i,j in zip(range(1,len(costs_EF)+1),TA_uniform)} #Assigning country group to TA_uniform

    #OVcorr
    a= [[[OVcorr_EF[q][i] for i in l] for l in order_EF] for q in range(0,len(costs_EF))]
    a= [a[i][i] for i in range(0,len(costs_EF))]
    OV_corr_uniform = [[random.uniform(np.max([0,i-DeltaOV_EF]), np.min([100,i+DeltaOV_EF]))/100 for i in l]for l in a]  #Generate values between OV_corr-OV_corr*delta and OV_corr+OV_corr*delta
    OV_corr_uniform = {i:j for i,j in zip(range(1,len(costs_EF)+1),OV_corr_uniform)} #Assigning country group to OV_corr_uniform

    #costs 
    Euro_to_Dollar = 1.24
    a= [[[c_EF[q][i] for i in l] for l in order_EF] for q in range(0,len(costs_EF))]
    a= [a[i][i] for i in range(0,len(costs_EF))]
    MC_uniform = [[random.uniform(i-i*DeltaMC_EF,i+i*DeltaMC_EF)/100 for i in l] for l in a] #Generate values between marginal costs-marginal costs*delta and marginal costs+marginal costs*delta
    MC_uniform = {i:j for i,j in zip(range(1,len(costs_EF)+1),MC_uniform)} #Assigning country group to costs
    
    #Implementation potential
    IP = {2020: IP_EF[0], 2050: IP_EF[1], 2100:IP_EF[2]} #Values implementation potential
    IP_uniform = {year: random.uniform(np.max([0,i-DeltaIP_EF]), np.min([100,i+DeltaIP_EF]))/100 for year,i in IP.items()} #Generate values between IP-IP*delta and IP+IP*delta

    #Technological progress
    TP_2020,TP_2050,TP_2100 = [TP_EF[0], TP_EF[1], TP_EF[2]]#Values technological progress
    TP_uniform = {2020: TP_2020/100, 2050: random.uniform(np.max([0,TP_2050-DeltaTP_EF]), np.min([100,TP_2050+DeltaTP_EF]))/100, 2100: random.uniform(np.max([0,TP_2100-DeltaTP_EF]), np.min([100,TP_2100+DeltaTP_EF]))/100}
    return RE_uniform, TA_uniform, OV_corr_uniform, MC_uniform, IP_uniform, TP_uniform

# %% [code]
#Wat is de index van het eerste getal in de lijst dat groter is dan ...
#use these definitions to say, if costs are lower than this, than use this RP 
#This way you get a list of RPs for each costs in the list (0,4000 $/tCeq)
def fa(l, ba): return len([x for x in takewhile(lambda x: x[1] < ba, enumerate(l))]) #<: gives the index of the first number that is smaller or equal to the number you give. <=: gives the first number that is smaller than the number you give

def aut(een,twee,drie): #een: long list with costs; twee: corrected marginal costs; drie: RP 
    z = [fa(twee,i) for i in een]
    nu = []
    [nu.append(drie[i]) for i in z]
    return nu

# %% [markdown]
## Reduction potentials and costs


# %% [code]
# range in dollars in c eq or CO2 eq. C eq goes from 0 to 4000 with steps of 20. 
USD_tC = [*range(0, 4020, 20)]
USD_tC = np.arange(0,4020,20)
USD_tCO2eq = [i / 44*12 for i in USD_tC]

#Definition for generating the RP belonging to each costs value in the list of the costs for 2020.
#The country can be specified, year also, but this difinition only works for 2050 adn 2100. 
#The outcome of this difnition is a list with RP values belonging to the costs values. 

def generate_f_tp(year,country):
    RE_uniform, TA_uniform, OV_corr_uniform, MC_uniform, IP_uniform, TP_uniform = generate_random()
    #calculate AP, which is the initial reduction potential
    AP = [i*j*k*IP_uniform[year] for i,j,k in zip(RE_uniform[country],TA_uniform[country],OV_corr_uniform[country])] #dependant on IP
    #calculate the inverse
    inverse = [1-i for i in AP]
    
    #Calculate the cumulative reduction potential 
    RP = [1-np.prod(inverse[0:i]) for i in range(1,len(inverse)+1)]
    RP = [0]+[i*100 for i in RP]
    
    #Calculate the cumulative costs
    Costs = [(i)/(k-l)*m*10000 for i,k,l,m in zip(MC_uniform[country], RP[1:], RP, AP)]
    
    #Make a list of reduction potentials that belong to each cost value in the list of 0 to 4000 ceq.
    Average_without_tp = []
    #Add the technological progress
    Average_without_tp = aut(USD_tCO2eq,Costs,RP)
    Average_with_tp= [(Average_without_tp[151]+(j-USD_tC[151])*(((1-(1-RP[-1]/100)*TP_uniform[year])*100-Average_without_tp[151])/(USD_tC[200]-USD_tC[151]))) for j in USD_tC[152:]] #calculate the influence of techonological progress on RP. Is linearly implemented from 824 USD/tCO2 eq.
    f = Average_without_tp[:152]+Average_with_tp
    return f

#Definition for generating the RP belonging to each costs value in the list of the costs.
#The country can be specified, year also, this definition works for 2020. 
#The outcome of this difnition is a list with RP values belonging to the costs values and you can choose the year and country.
def generate_f(year,country):
    RE_uniform, TA_uniform, OV_corr_uniform, MC_uniform, IP_uniform, TP_uniform = generate_random()
    AP = [i*j*k*IP_uniform[year] for i,j,k in zip(RE_uniform[country],TA_uniform[country],OV_corr_uniform[country])] #dependant on IP
    inverse = [1-i for i in AP]
    
    RP = [1-np.prod(inverse[0:i]) for i in range(1,len(inverse)+1)]
    RP = [0]+[i*100 for i in RP]
    
    Costs = [(i)/(k-l)*m*10000 for i,k,l,m in zip(MC_uniform[country], RP[1:], RP, AP)]
    
    Average_without_tp = []
    Average_without_tp = aut(USD_tCO2eq,Costs,RP)
    return Average_without_tp

# %% [markdown]
## Run a 1000 times 

# %% [code]
random.seed(3)
#definitions to generate the list of RP values a 1000 times:
def k(year,country): #definition to generate the values a 1000 times
    k = np.array([generate_f(year,country) for i in range(1000)])
    return k

def ktp(year,country): #definition to generate the values a 1000 times
    k = np.array([generate_f_tp(year,country) for i in range(1000)])
    return k

#Generate the list of RP values a 1000 times for each country:
random.seed(3) 
step1_2020= [k(2020,i) for i in range(1,len(costs_EF)+1)] # 2020 values; step1[0] is the first land
step1_2050= [ktp(2050,i) for i in range(1,len(costs_EF)+1)] # 2020 values; step1[0] is the first land
step1_2100= [ktp(2100,i) for i in range(1,len(costs_EF)+1)] # 2020 values; step1[0] is the first land

# %% [markdown]
## Calculate the mean, 95th percentile, 5th percentile

# %% [code]
random.seed(3)
#Calculate the mean of the 1000 runs for each different country for 2020,2050,2100
mean_2020 = [step1_2020[i].mean(axis=0) for i in range(0,len(costs_EF))]
mean_2050 = [step1_2050[i].mean(axis=0) for i in range(0,len(costs_EF))]
mean_2100 = [step1_2100[i].mean(axis=0) for i in range(0,len(costs_EF))]

#Calculate the 95th percentile of the 1000 runs for each different country for 2020,2050,2100
percentile95_2020 = [np.percentile(step1_2020[i],95,axis=0) for i in range(0,len(costs_EF))]
percentile95_2050 = [np.percentile(step1_2050[i],95,axis=0) for i in range(0,len(costs_EF))]
percentile95_2100 = [np.percentile(step1_2100[i],95,axis=0) for i in range(0,len(costs_EF))]

#Calculate the 5th percentile of the 1000 runs for each different country for 2020,2050,2100
percentile5_2020 = [np.percentile(step1_2020[i],5,axis=0) for i in range(0,len(costs_EF))]
percentile5_2050 = [np.percentile(step1_2050[i],5,axis=0) for i in range(0,len(costs_EF))]
percentile5_2100 = [np.percentile(step1_2100[i],5,axis=0) for i in range(0,len(costs_EF))]

#For each country, put 2020, 2050, and 2100 in one list
together_mean = [mean_2020[i].tolist()+mean_2050[i].tolist()+mean_2100[i].tolist() for i in range(0,len(costs_EF)) ]
together_95 = [percentile95_2020[i].tolist()+percentile95_2050[i].tolist()+percentile95_2100[i].tolist() for i in range(0,len(costs_EF)) ]
together_5 = [percentile5_2020[i].tolist()+percentile5_2050[i].tolist()+percentile5_2100[i].tolist() for i in range(0,len(costs_EF)) ]

#plt.plot(range(0,603), together_mean[0])
#plt.plot(range(0,603), together_95[0])
#plt.plot(range(0,603), together_5[0])

# %% [code]
ml1 = together_mean[0] 
ml95_1 = together_95[0] 
ml5_1 = together_5[0] 
#time and x are needed for the excel file. time shows the year for each value in the lists.
x = np.arange(1,202,1).tolist() + np.arange(1,202,1).tolist() + np.arange(1,202,1).tolist()
time = [2020] * 201 + [2050] * 201 + [2100] * 201

# %% [code]
#import xlsxwriter
#definition.variable.to_excel("test.xlsx") 
tm = together_mean
t9 = together_95
t5 = together_5

tm = [[i/100 for i in l]for l in tm]
t9 = [[i/100 for i in l]for l in t9]
t5 = [[i/100 for i in l]for l in t5] 
##TAnew = [TAg, TAg, TAg, TAg, TAg, TAg, TAr, TAr,TAr,TAr,TAg,TAg, TAr,TAr,TAr,TAo,TAr,TAr,TAr,TAo,TAr,TAr,TAg, TAg,TAr,TAr]

random.seed(3) #Use this to have the same outcome every time !!
writer = pd.ExcelWriter('EFminussw_16_5_2022_.xlsx') #Change the date if you want to!
df = DataFrame({'t': time, 'DIM_1': x, 'class_1' : tm[0], 'class_2' : tm[0], 'class_3' : tm[0], 'class_4' : tm[0], 
                'class_5' : tm[0], 'class_6' : tm[0], 'class_7' : tm[2], 'class_8' : tm[2], 
                'class_9' : tm[2], 'class_10' : tm[2], 'class_11' : tm[0], 'class_12' : tm[0], 
                'class_13' : tm[2], 'class_14' : tm[2], 'class_15' : tm[2], 'class_16' : tm[1], 
                'class_17' : tm[2], 'class_18' : tm[2], 'class_19' : tm[2], 'class_20' : tm[1], 
                'class_21' : tm[2], 'class_22' : tm[2], 'class_23' : tm[0], 'class_24' : tm[0], 
                'class_25' : tm[2], 'class_26' : tm[2]})
df2 = DataFrame({'t': time, 'DIM_1': x, 'class_1' : t9[0], 'class_2' : t9[0], 'class_3' : t9[0], 'class_4' : t9[0], 
                'class_5' : t9[0], 'class_6' : t9[0], 'class_7' : t9[2], 'class_8' : t9[2], 
                'class_9' : t9[2], 'class_10' : t9[2], 'class_11' : t9[0], 'class_12' : t9[0], 
                'class_13' : t9[2], 'class_14' : t9[2], 'class_15' : t9[2], 'class_16' : t9[1], 
                'class_17' : t9[2], 'class_18' : t9[2], 'class_19' : t9[2], 'class_20' : t9[1], 
                'class_21' : t9[2], 'class_22' : t9[2], 'class_23' : t9[0], 'class_24' : t9[0], 
                'class_25' : t9[2], 'class_26' : t9[2]})
df3 = DataFrame({'t': time, 'DIM_1': x, 'class_1' : t5[0], 'class_2' : t5[0], 'class_3' : t5[0], 'class_4' : t5[0], 
                'class_5' : t5[0], 'class_6' : t5[0], 'class_7' : t5[2], 'class_8' : t5[2], 
                'class_9' : t5[2], 'class_10' : t5[2], 'class_11' : t5[0], 'class_12' : t5[0], 
                'class_13' : t5[2], 'class_14' : t5[2], 'class_15' : t5[2], 'class_16' : t5[1], 
                'class_17' : t5[2], 'class_18' : t5[2], 'class_19' : t5[2], 'class_20' : t5[1], 
                'class_21' : t5[2], 'class_22' : t5[2], 'class_23' : t5[0], 'class_24' : t5[0], 
                'class_25' : t5[2], 'class_26' : t5[2]})
df.to_excel(writer, sheet_name='EFminusSWmean', index=False)
df2.to_excel(writer, sheet_name='EFminusSW95', index=False)
df3.to_excel(writer, sheet_name='EFminusSW5', index=False)

writer.save()

# %% [code]
plt.rcParams["figure.figsize"] = (20,20)
#plt.plot(USD_tCO2eq,mean_2100[0])
for i,j,k,l,m,n,o,p,q,r,s,t in zip(mean_2020,mean_2050,mean_2100, np.arange(1,19,3),np.arange(2,20,3),np.arange(3,21,3),percentile95_2020,percentile95_2050,percentile95_2100,percentile5_2020,percentile5_2050,percentile5_2100):
    plt.subplot(6,3,l)
    plt.title('2020')
    plt.ylabel('reduction')
    plt.xlabel('costs')
    plt.plot(USD_tCO2eq,i)
    plt.plot(USD_tCO2eq,o)
    plt.plot(USD_tCO2eq,r)
    plt.ylim(0,100)
    plt.subplot(6,3,m)
    plt.title('2050')
    plt.ylabel('reduction')
    plt.xlabel('costs')
    plt.plot(USD_tCO2eq,j)
    plt.plot(USD_tCO2eq,p)
    plt.plot(USD_tCO2eq,s)
    plt.ylim(0,100)
    plt.subplot(6,3,n)
    plt.title('2100')
    plt.ylabel('reduction')
    plt.xlabel('costs')
    plt.plot(USD_tCO2eq,k)
    plt.plot(USD_tCO2eq,q)
    plt.ylim(0,100)
    plt.plot(USD_tCO2eq,t)
    plt.tight_layout()

plt.show()

# %% [markdown]
# CH4 Enteric Fermentation including seaweed

# %% [markdown]
## Constants

# %% [code]
# Initial order of the mitigation measures in this code:
# Nitrate, tannins, improved health, genetic selection, grain processing, seaweed


# countries: Canada	USA	Mexico	Central America	Brazil	Rest of South-America;North Africa;West Africa	East Africa	South Africa
#West Europe	Central Europe	Turkey	Ukraine	Kazachstan	Russia	Middle East	India	Korea	China+	
#South East Asia	Indonesia	Japan	Oceania	Rest of South Asia	Rest of South Africa	

#RE input values: (This is three times the same, for each of the different TA groups)
RE_EF = [[30,32,16,8,15,16,2,19,40,32,42,21,26],[32,32,10,17,11],[10,20,15,4,16,5,6],[32,32,10,17,11],[38,17,27,10],[65,74,50,62,81,85,99,67,98]]*3

#Costs (This is three times the same, for each of the different TA groups)
costs_EF = [[107,15,0,0,50,214]]*3

#Technical applicability:
TAr = [20,25,25,25,25,25]; TAo = [50,55,55,55,55,55,55]; TAg = [70,75,75,75,75,75]

#There are three different options for TA, based on different regions. List of which regions gets which TA:
#TAnew = [TAg, TAg, TAg, TAg, TAg, TAg, TAr, TAr,TAr,TAr,TAg,TAg, TAr,TAr,TAr,TAo,TAr,TAr,TAr,TAo,TAr,TAr,TAg, TAg,TAr,TAr]
TAnew = [TAg,TAo,TAr]

#Delta values
DeltaTA_EF = 40 #Maximum change in TA
DeltaOV_EF = 30 #Maximum change in OV_corr
DeltaMC_EF = 0.8 #Maximum change in costs
DeltaIP_EF = 30 #Maximum change in IP
DeltaTP_EF = 10 #Maximum change in TP

#Implementation potential and technological progress values:
IP_EF = [20,90,100]
TP_EF = [100,90,80]

#order
order_EF = [[x for _, x in sorted(zip(i,range(0,len(costs_EF))))] for i in costs_EF]

# %% [code]
#The correction for overlap values change when changing the order of implementation measures. 
#The order of implementation measures changes when the costs are different for different countries. 
#With the costs written above, measures are implemented in only one way (ad,sd,sc,ma,rdp,hsb)
#We make lists with the overlap values with the previous implemented measures now for this way:

#First writing down the overlap values between measures
seaweed = {'gs': 1, 'impr. h' : 1, 'tannins': 0.7, 'grain_processing': 1}
nitrate = {'gs': 0.7, 'impr. h' : 0.7, 'tannins': 0.2, 'grain_processing': 0.2, 'seaweed': 0.7}
tannins = {'gs': 0.7, 'impr. h' : 0.7, 'grain_processing': 0.2}
improved_health = {'gs': 0.2, 'grain_processing': 0.7, 'impr. h': 1}
genetic_selection = { 'grain_processing': 0.2}

#Writing down for each measure which measures were already implemented
Corr_o_EF = {'':['nitrate','tannins','impr. h' ,'gs','grain_processing', 'seaweed'], 
          'nitrate': [nitrate['impr. h'], nitrate['gs'], nitrate['tannins'], nitrate['gs']], 
          'tannins': [tannins['impr. h'], tannins['gs']],
          'impr. h' : [improved_health['impr. h']], 
          'genetic_selection': [improved_health['gs']],
          'grain_processing': [ tannins['grain_processing'],improved_health['grain_processing'], genetic_selection['grain_processing']],
         'seaweed': [nitrate['seaweed'], seaweed['gs'],seaweed['impr. h'], seaweed['tannins'], seaweed['grain_processing']]}

#Rewriting the lists in an easier way (order as described on top):
OV_corr_EF = [Corr_o_EF['nitrate'],Corr_o_EF['tannins'],Corr_o_EF['impr. h'],Corr_o_EF['genetic_selection'],Corr_o_EF['grain_processing'],Corr_o_EF['seaweed']]
#Calculating the product of overlap of previously implemented measures:
OV_EF = [np.fmax(0.2,np.product(i)) for i in OV_corr_EF]; 
#Multiply by 100 & having this list three times, because of the three TA groups
OVcorr_EF = [[i*100 for i in OV_EF]]*3

#Calculate the marginal costs:
c_EF  = [[a*100/b for a,b in zip(i, j)] for i,j in zip(costs_EF,OVcorr_EF)]

# %% [markdown]
## Making random variables 

# %% [code]
random.seed(3)
def generate_random(): #This function generates values for RE, TA, OV_corr, Marginal Costs, IP, and TP using uniform distributions 
    #RE values 
    #random.seed(3)
    RE = [[RE_EF[i] for i in j] for j in order_EF]
    RE_uniform = [[random.uniform(np.min(i), np.max(i))/100 for i in l] for l in RE] #Generating random value between de minimum and maximum of each of the measures
    RE_uniform = {i:j for i,j in zip(range(1,len(costs_EF)+1),RE_uniform)} #Assigning country group to RE_uniform
    
    #TA values
    a= [[[TAnew[q][i] for i in l] for l in order_EF] for q in range(0,len(costs_EF))]
    a= [a[i][i] for i in range(0,len(costs_EF))]
    
    TA_uniform = [[random.uniform(np.max([0,i-DeltaTA_EF]), np.min([100,i+DeltaTA_EF]))/100 for i in l]for l in a] #Generate values between TA-TA*delta and TA+TA*delta
    TA_uniform = {i:j for i,j in zip(range(1,len(costs_EF)+1),TA_uniform)} #Assigning country group to TA_uniform

    #OVcorr
    a= [[[OVcorr_EF[q][i] for i in l] for l in order_EF] for q in range(0,len(costs_EF))]
    a= [a[i][i] for i in range(0,len(costs_EF))]
    OV_corr_uniform = [[random.uniform(np.max([0,i-DeltaOV_EF]), np.min([100,i+DeltaOV_EF]))/100 for i in l]for l in a]  #Generate values between OV_corr-OV_corr*delta and OV_corr+OV_corr*delta
    OV_corr_uniform = {i:j for i,j in zip(range(1,len(costs_EF)+1),OV_corr_uniform)} #Assigning country group to OV_corr_uniform

    #costs 
    Euro_to_Dollar = 1.24
    a= [[[c_EF[q][i] for i in l] for l in order_EF] for q in range(0,len(costs_EF))]
    a= [a[i][i] for i in range(0,len(costs_EF))]
    MC_uniform = [[random.uniform(i-i*DeltaMC_EF,i+i*DeltaMC_EF)/100 for i in l] for l in a] #Generate values between marginal costs-marginal costs*delta and marginal costs+marginal costs*delta
    MC_uniform = {i:j for i,j in zip(range(1,len(costs_EF)+1),MC_uniform)} #Assigning country group to costs
    
    #Implementation potential
    IP = {2020: IP_EF[0], 2050: IP_EF[1], 2100:IP_EF[2]} #Values implementation potential
    IP_uniform = {year: random.uniform(np.max([0,i-DeltaIP_EF]), np.min([100,i+DeltaIP_EF]))/100 for year,i in IP.items()} #Generate values between IP-IP*delta and IP+IP*delta

    #Technological progress
    TP_2020,TP_2050,TP_2100 = [TP_EF[0], TP_EF[1], TP_EF[2]]#Values technological progress
    TP_uniform = {2020: TP_2020/100, 2050: random.uniform(np.max([0,TP_2050-DeltaTP_EF]), np.min([100,TP_2050+DeltaTP_EF]))/100, 2100: random.uniform(np.max([0,TP_2100-DeltaTP_EF]), np.min([100,TP_2100+DeltaTP_EF]))/100}
    return RE_uniform, TA_uniform, OV_corr_uniform, MC_uniform, IP_uniform, TP_uniform

# %% [code]
#Wat is de index van het eerste getal in de lijst dat groter is dan ...
#use these definitions to say, if costs are lower than this, than use this RP 
#This way you get a list of RPs for each costs in the list (0,4000 $/tCeq)
def fa(l, ba): return len([x for x in takewhile(lambda x: x[1] < ba, enumerate(l))]) #<: gives the index of the first number that is smaller or equal to the number you give. <=: gives the first number that is smaller than the number you give

def aut(een,twee,drie): #een: long list with costs; twee: corrected marginal costs; drie: RP 
    z = [fa(twee,i) for i in een]
    nu = []
    [nu.append(drie[i]) for i in z]
    return nu

# %% [markdown]
## Reduction potentials and costs


# %% [code]
# range in dollars in c eq or CO2 eq. C eq goes from 0 to 4000 with steps of 20. 
USD_tC = [*range(0, 4020, 20)]
USD_tC = np.arange(0,4020,20)
USD_tCO2eq = [i / 44*12 for i in USD_tC]

#Definition for generating the RP belonging to each costs value in the list of the costs for 2020.
#The country can be specified, year also, but this difinition only works for 2050 adn 2100. 
#The outcome of this difnition is a list with RP values belonging to the costs values. 


def generate_f_tp(year,country):
    RE_uniform, TA_uniform, OV_corr_uniform, MC_uniform, IP_uniform, TP_uniform = generate_random()
    #calculate AP, which is the initial reduction potential
    AP = [i*j*k*IP_uniform[year] for i,j,k in zip(RE_uniform[country],TA_uniform[country],OV_corr_uniform[country])] #dependant on IP
    #calculate the inverse
    inverse = [1-i for i in AP]
    
    #Calculate the cumulative reduction potential 
    RP = [1-np.prod(inverse[0:i]) for i in range(1,len(inverse)+1)]
    RP = [0]+[i*100 for i in RP]
    
    #Calculate the cumulative costs
    Costs = [(i)/(k-l)*m*10000 for i,k,l,m in zip(MC_uniform[country], RP[1:], RP, AP)]
    
    #Make a list of reduction potentials that belong to each cost value in the list of 0 to 4000 ceq.
    Average_without_tp = []
    #Add the technological progress
    Average_without_tp = aut(USD_tCO2eq,Costs,RP)
    Average_with_tp= [(Average_without_tp[151]+(j-USD_tC[151])*(((1-(1-RP[-1]/100)*TP_uniform[year])*100-Average_without_tp[151])/(USD_tC[200]-USD_tC[151]))) for j in USD_tC[152:]] #calculate the influence of techonological progress on RP. Is linearly implemented from 824 USD/tCO2 eq.
    f = Average_without_tp[:152]+Average_with_tp
    return f

#Definition for generating the RP belonging to each costs value in the list of the costs.
#The country can be specified, year also, this definition works for 2020. 
#The outcome of this difnition is a list with RP values belonging to the costs values and you can choose the year and country.
def generate_f(year,country):
    RE_uniform, TA_uniform, OV_corr_uniform, MC_uniform, IP_uniform, TP_uniform = generate_random()
    AP = [i*j*k*IP_uniform[year] for i,j,k in zip(RE_uniform[country],TA_uniform[country],OV_corr_uniform[country])] #dependant on IP
    inverse = [1-i for i in AP]
    
    RP = [1-np.prod(inverse[0:i]) for i in range(1,len(inverse)+1)]
    RP = [0]+[i*100 for i in RP]
    
    Costs = [(i)/(k-l)*m*10000 for i,k,l,m in zip(MC_uniform[country], RP[1:], RP, AP)]
    
    Average_without_tp = []
    Average_without_tp = aut(USD_tCO2eq,Costs,RP)
    return Average_without_tp

# %% [code]
random.seed(3)
#definitions to generate the list of RP values a 1000 times:
def k(year,country): #definition to generate the values a 1000 times
    k = np.array([generate_f(year,country) for i in range(1000)])
    return k

def ktp(year,country): #definition to generate the values a 1000 times
    k = np.array([generate_f_tp(year,country) for i in range(1000)])
    return k

random.seed(3) 
step1_2020= [k(2020,i) for i in range(1,len(costs_EF)+1)] # 2020 values; step1[0] is the first land

# %% [code]
step1_2050= [ktp(2050,i) for i in range(1,len(costs_EF)+1)] # 2020 values; step1[0] is the first land

# %% [code]
step1_2100= [ktp(2100,i) for i in range(1,len(costs_EF)+1)] # 2020 values; step1[0] is the first land

# %% [markdown]
## Calculate the mean, 95th percentile, 5th percentile

# %% [code]
random.seed(3)
#Calculate the mean of the 1000 runs for each different country for 2020,2050,2100
mean_2020 = [step1_2020[i].mean(axis=0) for i in range(0,len(costs_EF))]
mean_2050 = [step1_2050[i].mean(axis=0) for i in range(0,len(costs_EF))]
mean_2100 = [step1_2100[i].mean(axis=0) for i in range(0,len(costs_EF))]

#Calculate the 95th percentile of the 1000 runs for each different country for 2020,2050,2100
percentile95_2020 = [np.percentile(step1_2020[i],95,axis=0) for i in range(0,len(costs_EF))]
percentile95_2050 = [np.percentile(step1_2050[i],95,axis=0) for i in range(0,len(costs_EF))]
percentile95_2100 = [np.percentile(step1_2100[i],95,axis=0) for i in range(0,len(costs_EF))]

#Calculate the 5th percentile of the 1000 runs for each different country for 2020,2050,2100
percentile5_2020 = [np.percentile(step1_2020[i],5,axis=0) for i in range(0,len(costs_EF))]
percentile5_2050 = [np.percentile(step1_2050[i],5,axis=0) for i in range(0,len(costs_EF))]
percentile5_2100 = [np.percentile(step1_2100[i],5,axis=0) for i in range(0,len(costs_EF))]

#For each country, put 2020, 2050, and 2100 in one list
together_mean = [mean_2020[i].tolist()+mean_2050[i].tolist()+mean_2100[i].tolist() for i in range(0,len(costs_EF)) ]
together_95 = [percentile95_2020[i].tolist()+percentile95_2050[i].tolist()+percentile95_2100[i].tolist() for i in range(0,len(costs_EF)) ]
together_5 = [percentile5_2020[i].tolist()+percentile5_2050[i].tolist()+percentile5_2100[i].tolist() for i in range(0,len(costs_EF)) ]

#plt.plot(range(0,603), together_mean[0])
#plt.plot(range(0,603), together_95[0])
#plt.plot(range(0,603), together_5[0])

# %% [code]
#time and x are needed for the excel file. time shows the year for each value in the lists.
x = np.arange(1,202,1).tolist() + np.arange(1,202,1).tolist() + np.arange(1,202,1).tolist()
time = [2020] * 201 + [2050] * 201 + [2100] * 201

tm = together_mean
t9 = together_95
t5 = together_5

tm = [[i/100 for i in l]for l in tm]
t9 = [[i/100 for i in l]for l in t9]
t5 = [[i/100 for i in l]for l in t5] 
#TAnew = [TAg, TAg, TAg, TAg, TAg, TAg, TAr, TAr,TAr,TAr,TAg,TAg, TAr,TAr,TAr,TAo,TAr,TAr,TAr,TAo,TAr,TAr,TAg, TAg,TAr,TAr]

random.seed(3) #Use this to have the same outcome every time !!
writer = pd.ExcelWriter('EFplussw_28_3_2022.xlsx')
df = DataFrame({'t': time, 'DIM_1': x, 'class_1' : tm[0], 'class_2' : tm[0], 'class_3' : tm[0], 'class_4' : tm[0], 
                'class_5' : tm[0], 'class_6' : tm[0], 'class_7' : tm[2], 'class_8' : tm[2], 
                'class_9' : tm[2], 'class_10' : tm[2], 'class_11' : tm[0], 'class_12' : tm[0], 
                'class_13' : tm[2], 'class_14' : tm[2], 'class_15' : tm[2], 'class_16' : tm[1], 
                'class_17' : tm[2], 'class_18' : tm[2], 'class_19' : tm[2], 'class_20' : tm[1], 
                'class_21' : tm[2], 'class_22' : tm[2], 'class_23' : tm[0], 'class_24' : tm[0], 
                'class_25' : tm[2], 'class_26' : tm[2]})
df2 = DataFrame({'t': time, 'DIM_1': x, 'class_1' : t9[0], 'class_2' : t9[0], 'class_3' : t9[0], 'class_4' : t9[0], 
                'class_5' : t9[0], 'class_6' : t9[0], 'class_7' : t9[2], 'class_8' : t9[2], 
                'class_9' : t9[2], 'class_10' : t9[2], 'class_11' : t9[0], 'class_12' : t9[0], 
                'class_13' : t9[2], 'class_14' : t9[2], 'class_15' : t9[2], 'class_16' : t9[1], 
                'class_17' : t9[2], 'class_18' : t9[2], 'class_19' : t9[2], 'class_20' : t9[1], 
                'class_21' : t9[2], 'class_22' : t9[2], 'class_23' : t9[0], 'class_24' : t9[0], 
                'class_25' : t9[2], 'class_26' : t9[2]})
df3 = DataFrame({'t': time, 'DIM_1': x, 'class_1' : t5[0], 'class_2' : t5[0], 'class_3' : t5[0], 'class_4' : t5[0], 
                'class_5' : t5[0], 'class_6' : t5[0], 'class_7' : t5[2], 'class_8' : t5[2], 
                'class_9' : t5[2], 'class_10' : t5[2], 'class_11' : t5[0], 'class_12' : t5[0], 
                'class_13' : t5[2], 'class_14' : t5[2], 'class_15' : t5[2], 'class_16' : t5[1], 
                'class_17' : t5[2], 'class_18' : t5[2], 'class_19' : t5[2], 'class_20' : t5[1], 
                'class_21' : t5[2], 'class_22' : t5[2], 'class_23' : t5[0], 'class_24' : t5[0], 
                'class_25' : t5[2], 'class_26' : t5[2]})
df.to_excel(writer, sheet_name='EFplusSWmean', index=False)
df2.to_excel(writer, sheet_name='EFplusSW95', index=False)
df3.to_excel(writer, sheet_name='EFplusSW5', index=False)

writer.save()

# %% [code]
plt.rcParams["figure.figsize"] = (20,20)
#plt.plot(USD_tCO2eq,mean_2100[0])
for i,j,k,l,m,n,o,p,q,r,s,t in zip(mean_2020,mean_2050,mean_2100, np.arange(1,19,3),np.arange(2,20,3),np.arange(3,21,3),percentile95_2020,percentile95_2050,percentile95_2100,percentile5_2020,percentile5_2050,percentile5_2100):
    plt.subplot(6,3,l)
    plt.title('2020')
    plt.ylabel('reduction')
    plt.xlabel('costs')
    plt.plot(USD_tCO2eq,i)
    plt.plot(USD_tCO2eq,o)
    plt.plot(USD_tCO2eq,r)
    plt.ylim(0,100)
    plt.subplot(6,3,m)
    plt.title('2050')
    plt.ylabel('reduction')
    plt.xlabel('costs')
    plt.plot(USD_tCO2eq,j)
    plt.plot(USD_tCO2eq,p)
    plt.plot(USD_tCO2eq,s)
    plt.ylim(0,100)
    plt.subplot(6,3,n)
    plt.title('2100')
    plt.ylabel('reduction')
    plt.xlabel('costs')
    plt.plot(USD_tCO2eq,k)
    plt.plot(USD_tCO2eq,q)
    plt.ylim(0,100)
    plt.plot(USD_tCO2eq,t)
    plt.tight_layout()

plt.show()

# %% [markdown]
# N2O fertilizer without biochar

# %% [markdown]
## Constants 

# %% [code]
# Initial order of the mitigation measures in this code:
# 1. nitrification inhibitor, 2. improved land manure, 3. improved agronomy
# 4. irrigation practices, 5. spreader maintenance, 6. biochar, 7. no tillage

#For fertilizer, two regions are used. 
#1 country group numbers: 1 = East Eur, Japan, USA&Canada, OECD Eur & OC, 2 = East Asia, Africa, South and Central America, South, South east Asia

#RE input values:
RE_fertilizer = {'nitr_i': [34,30,38,60.10,30,36,42.30,40,40,16.90,44,52,50,50,41,17,39.8,50], 'impr. l.m.': [5,5,27,5,5,50,30.5,7,7,30,35], 
        'impr. agronomy': [24,14.29,35,54,18.6,20,20,15.13], 'irr.p': [55,67,32,46,52,15], 'spr m': [26,22,42,21.50], 'bioc': [38,27,32,14,35], 'no tillage': [30,48,45,27,25]}
#RE values in the order written above:
RE_fertilizer = [RE_fertilizer['nitr_i'],RE_fertilizer['impr. l.m.'],RE_fertilizer['impr. agronomy'],RE_fertilizer['irr.p'],RE_fertilizer['spr m'],RE_fertilizer['bioc'],RE_fertilizer['no tillage']]

#Costs
costs_fertilizer_1 = {'nitr_i': 177, 'impr. l.m.': 0, 'impr. agronomy': 4.2, 'irr.p': 400, 'spr m': 49.2, 
                    'bioc': 220, 'no tillage': 0}
costs_fertilizer_2 = {'nitr_i': 32, 'impr. l.m.': 0, 'impr. agronomy': 4.2, 'irr.p': 400, 'spr m': 49.2, 
                    'bioc': 220, 'no tillage': 0}

costs_fertilizer = [[costs_fertilizer_1['nitr_i'],costs_fertilizer_1['impr. l.m.'],costs_fertilizer_1['impr. agronomy'],
                     costs_fertilizer_1['irr.p'],costs_fertilizer_1['spr m'],costs_fertilizer_1['bioc'],
                     costs_fertilizer_1['no tillage']],[costs_fertilizer_2['nitr_i'],costs_fertilizer_2['impr. l.m.'],
                    costs_fertilizer_2['impr. agronomy'],costs_fertilizer_2['irr.p'],costs_fertilizer_2['spr m'],
                    costs_fertilizer_2['bioc'],costs_fertilizer_2['no tillage']]]

#Technical applicability:
TA_fertilizer = {'nitr_i': 100, 'impr. l.m.': 45, 'impr. agronomy': 45, 'irr.p': 63, 'spr m': 100, 'bioc': 80, 'no tillage': 63}

#Technical applicability in the order as written above
TA_fertilizer = [TA_fertilizer['nitr_i'],TA_fertilizer['impr. l.m.'],TA_fertilizer['impr. agronomy'],TA_fertilizer['irr.p'],TA_fertilizer['spr m'],TA_fertilizer['bioc'],TA_fertilizer['no tillage']]

#Delta values
DeltaTA_fertilizer = 40 #Maximum change in TA %.
DeltaOV_fertilizer = 30 #Maximum change in OV_corr
DeltaMC_fertilizer = 0.8 #Maximum change in costs
DeltaIP_fertilizer = 30 #Maximum change in IP
DeltaTP_fertilizer = 10 #Maximum change in TP

#Implementation potential and technological progress values:
IP_fertilizer = [10,70,100]
TP_fertilizer = [100,90,80]

#Calculate in which order the measures should be implemented compared to our initial order
#This is based on the initial costs and is calculated for each region:
order_fertilizer = [[x for _, x in sorted(zip(i,range(0,len(costs_fertilizer[0])+1)))] for i in costs_fertilizer]
print(order_fertilizer)

# %% [code]
#The correction for overlap values change when changing the order of implementation measures. 
#The order of implementation measures changes when the costs are different for different countries. 
#With the costs written above, measures are implemented in only one way (ad,sd,sc,ma,rdp,hsb)
#We make lists with the overlap values with the previous implemented measures now for this way:

#First writing down the overlap values between measures
no_tillage1 = {'ilm': 0.7, 'ia': 0.5, 'sm': 1, 'ni': 1, 'bc': 1, 'irr': 0.5, 'nt': 1}
impr_landmanure1 = {'ia': 1, 'sm': 1, 'ni': 1, 'bc': 0.7, 'irr': 0.7}
impr_agr1 = {'sm': 0.70, 'ni': 0.7, 'bc': 1, 'irr': 0.7}
spread_m1 = { 'ni': 0.7, 'bc': 1, 'irr': 1}
ni1 = {'bc': 0.50, 'irr': 1}
b1c = {'irr': 0.7}

#Writing down for each measure which measures were already implemented
Corr_o = {'':['nitr_i','impr. l.m.','impr. agronomy','irr.p','spr m','bioc','no tillage'], 
          'nitr_i': [no_tillage1['ni'], impr_landmanure1['ni'], impr_agr1['ni'], spread_m1['ni']], 
          'impr. l.m.': [no_tillage1['ilm']],
          'impr. agronomy': [no_tillage1['ia'], impr_landmanure1['ia']], 
          'irr.p': [no_tillage1['irr'], impr_landmanure1['irr'], impr_agr1['irr'], spread_m1['irr'], ni1['irr'], b1c['irr']],
          'spr m': [no_tillage1['sm'], impr_landmanure1['sm'],impr_agr1['sm']], 
          'bioc': [no_tillage1['bc'], impr_landmanure1['bc'], impr_agr1['bc'], spread_m1['bc'], ni1['bc']], 
          'no tillage': [no_tillage1['nt']]}

Corr_o2 = {'':['nitr_i','impr. l.m.','impr. agronomy','irr.p','spr m','bioc','no tillage'], 
          'nitr_i': [no_tillage1['ni'], impr_landmanure1['ni'], impr_agr1['ni']], 
          'impr. l.m.': [no_tillage1['ilm']],
          'impr. agronomy': [no_tillage1['ia'], impr_landmanure1['ia']], 
          'irr.p': [no_tillage1['irr'], impr_landmanure1['irr'], impr_agr1['irr'], spread_m1['irr'], ni1['irr'], b1c['irr']],
          'spr m': [no_tillage1['sm'], impr_landmanure1['sm'],impr_agr1['sm'], spread_m1['ni']], 
          'bioc': [no_tillage1['bc'], impr_landmanure1['bc'], impr_agr1['bc'], spread_m1['bc'], ni1['bc']], 
          'no tillage': [no_tillage1['nt']]}

#Rewriting the lists in an easier way (order as described on top):
OV_corr = [[Corr_o['nitr_i'],Corr_o['impr. l.m.'],Corr_o['impr. agronomy'],Corr_o['irr.p'],Corr_o['spr m'],Corr_o['bioc'],
            Corr_o['no tillage']],[Corr_o2['nitr_i'],Corr_o2['impr. l.m.'],Corr_o2['impr. agronomy'],Corr_o2['irr.p'],
                                   Corr_o2['spr m'],Corr_o2['bioc'],Corr_o2['no tillage']]]
#Calculating the product of overlap of previously implemented measures:
OV_corr = [[np.fmax(0.2,np.product(i)) for i in l] for l in OV_corr]
#Multiply by 100:
OV_corr_fertilizer = [[i*100 for i in l] for l in OV_corr]

#Calculate the marginal costs:
c_fertilizer  = [[a*100/b for a,b in zip(i, j)] for i,j in zip(costs_fertilizer,OV_corr_fertilizer)]


# %% [markdown]
## Making random variables 

# %% [code]
random.seed(3)
def generate_random(): #This function generates values for RE, TA, OV_corr, Marginal Costs, IP, and TP using uniform distributions 
    #RE values 
    #random.seed(3)
    RE = [[RE_fertilizer[i] for i in j] for j in order_fertilizer]
    RE_uniform = [[random.uniform(np.min(i), np.max(i))/100 for i in l] for l in RE] #Generating random value between de minimum and maximum of each of the measures
    RE_uniform = {i:j for i,j in zip(range(1,len(costs_fertilizer)+1),RE_uniform)} #Assigning country group to RE_uniform
    RE_uniform[1][4] = min(RE_uniform[1][4], 0.70)
    RE_uniform[2][2] = min(RE_uniform[2][2], 0.70)
    #TA values
    TA = [[TA_fertilizer[i] for i in j] for j in order_fertilizer] #TA input values for the measures: storage duration, anaerobic digestion, storage covering, manure acidification, housing systems and beddings, solid liquid seperation
    TA_uniform = [[random.uniform(np.max([0,i-DeltaTA_fertilizer]), np.min([100,i+DeltaTA_fertilizer]))/100 for i in l]for l in TA] #Generate values between TA-TA*delta and TA+TA*delta
    TA_uniform = {i:j for i,j in zip(range(1,len(costs_fertilizer)+1),TA_uniform)} #Assigning country group to TA_uniform

    #OVcorr
    a= [[[OV_corr_fertilizer[q][i] for i in l] for l in order_fertilizer] for q in range(0,len(costs_fertilizer))]
    a= [a[i][i] for i in range(0,len(costs_fertilizer))]
    OV_corr_uniform = [[random.uniform(np.max([0,i-DeltaOV_fertilizer]), np.min([100,i+DeltaOV_fertilizer]))/100 for i in l]for l in a]  #Generate values between OV_corr-OV_corr*delta and OV_corr+OV_corr*delta
    OV_corr_uniform = {i:j for i,j in zip(range(1,len(costs_fertilizer)+1),OV_corr_uniform)} #Assigning country group to OV_corr_uniform

    #costs 
    Euro_to_Dollar = 1.24
    a= [[[c_fertilizer[q][i] for i in l] for l in order_fertilizer] for q in range(0,len(costs_fertilizer))]
    a= [a[i][i] for i in range(0,len(costs_fertilizer))]
    MC_uniform = [[random.uniform(i-i*DeltaMC_fertilizer,i+i*DeltaMC_fertilizer)/100 for i in l] for l in a] #Generate values between marginal costs-marginal costs*delta and marginal costs+marginal costs*delta
    MC_uniform = {i:j for i,j in zip(range(1,len(costs_fertilizer)+1),MC_uniform)} #Assigning country group to costs
    
    #Implementation potential
    IP = {2020: IP_fertilizer[0], 2050: IP_fertilizer[1], 2100:IP_fertilizer[2]} #Values implementation potential
    IP_uniform = {year: random.uniform(np.max([0,i-DeltaIP_fertilizer]), np.min([100,i+DeltaIP_fertilizer]))/100 for year,i in IP.items()} #Generate values between IP-IP*delta and IP+IP*delta

    #Technological progress
    TP_2020,TP_2050,TP_2100 = TP_fertilizer[0], TP_fertilizer[1], TP_fertilizer[2]#Values technological progress
    TP_uniform = {2020: TP_2020/100, 2050: random.uniform(np.max([0,TP_2050-DeltaTP_fertilizer]), np.min([100,TP_2050+DeltaTP_fertilizer]))/100, 2100: random.uniform(np.max([0,TP_2100-DeltaTP_fertilizer]), np.min([100,TP_2100+DeltaTP_fertilizer]))/100}
    return RE_uniform, TA_uniform, OV_corr_uniform, MC_uniform, IP_uniform, TP_uniform

# %% [code]
#Wat is de index van het eerste getal in de lijst dat groter is dan ...
#use these definitions to say, if costs are lower than this, than use this RP 
#This way you get a list of RPs for each costs in the list (0,4000 $/tCeq)
def fa(l, ba): return len([x for x in takewhile(lambda x: x[1] < ba, enumerate(l))]) #<: gives the index of the first number that is smaller or equal to the number you give. <=: gives the first number that is smaller than the number you give

def aut(een,twee,drie): #een: long list with costs; twee: corrected marginal costs; drie: RP 
    z = [fa(twee,i) for i in een]
    nu = []
    [nu.append(drie[i]) for i in z]
    return nu

# %% [markdown]
## Reduction potentials and costs

# %% [code]
# range in dollars in c eq or CO2 eq. C eq goes from 0 to 4000 with steps of 20. 
USD_tC = [*range(0, 4020, 20)]
USD_tC = np.arange(0,4020,20)
USD_tCO2eq = [i / 44*12 for i in USD_tC]

#Definition for generating the RP belonging to each costs value in the list of the costs for 2020.
#The country can be specified, year also, but this difinition only works for 2050 adn 2100. 
#The outcome of this difnition is a list with RP values belonging to the costs values. 

def generate_f_tp(year,country):
    RE_uniform, TA_uniform, OV_corr_uniform, MC_uniform, IP_uniform, TP_uniform = generate_random()
    #calculate AP, which is the initial reduction potential
    AP = [i*j*k*IP_uniform[year] for i,j,k in zip(RE_uniform[country],TA_uniform[country],OV_corr_uniform[country])] #dependant on IP
    #calculate the inverse
    inverse = [1-i for i in AP]
    
    #Calculate the cumulative reduction potential 
    RP = [1-np.prod(inverse[0:i]) for i in range(1,len(inverse)+1)]
    RP = [0]+[i*100 for i in RP]
    
    #Calculate the cumulative costs
    Costs = [(i)/(k-l)*m*10000 for i,k,l,m in zip(MC_uniform[country], RP[1:], RP, AP)]
    
    #Make a list of reduction potentials that belong to each cost value in the list of 0 to 4000 ceq.
    Average_without_tp = []
    #Add the technological progress
    Average_without_tp = aut(USD_tCO2eq,Costs,RP)
    Average_with_tp= [(Average_without_tp[151]+(j-USD_tC[151])*(((1-(1-RP[-1]/100)*TP_uniform[year])*100-Average_without_tp[151])/(USD_tC[200]-USD_tC[151]))) for j in USD_tC[152:]] #calculate the influence of techonological progress on RP. Is linearly implemented from 824 USD/tCO2 eq.
    f = Average_without_tp[:152]+Average_with_tp
    return f

#Definition for generating the RP belonging to each costs value in the list of the costs.
#The country can be specified, year also, this definition works for 2020. 
#The outcome of this difnition is a list with RP values belonging to the costs values and you can choose the year and country.
def generate_f(year,country):
    RE_uniform, TA_uniform, OV_corr_uniform, MC_uniform, IP_uniform, TP_uniform = generate_random()
    AP = [i*j*k*IP_uniform[year] for i,j,k in zip(RE_uniform[country],TA_uniform[country],OV_corr_uniform[country])] #dependant on IP
    inverse = [1-i for i in AP]
    
    RP = [1-np.prod(inverse[0:i]) for i in range(1,len(inverse)+1)]
    RP = [0]+[i*100 for i in RP]
    
    Costs = [(i)/(k-l)*m*10000 for i,k,l,m in zip(MC_uniform[country], RP[1:], RP, AP)]
    
    Average_without_tp = []
    Average_without_tp = aut(USD_tCO2eq,Costs,RP)
    return Average_without_tp

# %% [markdown]
## Run a 1000 times 

# %% [code]
random.seed(3)
#definitions to generate the list of RP values a 1000 times:
def k(year,country): #definition to generate the values a 1000 times
    k = np.array([generate_f(year,country) for i in range(1000)])
    return k

def ktp(year,country): #definition to generate the values a 1000 times
    k = np.array([generate_f_tp(year,country) for i in range(1000)])
    return k

#Generate the list of RP values a 1000 times for each country:
random.seed(3) 
step1_2020= [k(2020,i) for i in range(1,len(costs_fertilizer)+1)] # 2020 values; step1[0] is the first land
step1_2050= [ktp(2050,i) for i in range(1,len(costs_fertilizer)+1)] # 2020 values; step1[0] is the first land
step1_2100= [ktp(2100,i) for i in range(1,len(costs_fertilizer)+1)] # 2020 values; step1[0] is the first land

# %% [markdown]
## Calculate the mean, 95th percentile, 5th percentile

# %% [code]
random.seed(3)
#Calculate the mean of the 1000 runs for each different country for 2020,2050,2100
mean_2020 = [step1_2020[i].mean(axis=0) for i in range(0,len(costs_fertilizer))]
mean_2050 = [step1_2050[i].mean(axis=0) for i in range(0,len(costs_fertilizer))]
mean_2100 = [step1_2100[i].mean(axis=0) for i in range(0,len(costs_fertilizer))]

#Calculate the 95th percentile of the 1000 runs for each different country for 2020,2050,2100
percentile95_2020 = [np.percentile(step1_2020[i],95,axis=0) for i in range(0,len(costs_fertilizer))]
percentile95_2050 = [np.percentile(step1_2050[i],95,axis=0) for i in range(0,len(costs_fertilizer))]
percentile95_2100 = [np.percentile(step1_2100[i],95,axis=0) for i in range(0,len(costs_fertilizer))]

#Calculate the 5th percentile of the 1000 runs for each different country for 2020,2050,2100
percentile5_2020 = [np.percentile(step1_2020[i],5,axis=0) for i in range(0,len(costs_fertilizer))]
percentile5_2050 = [np.percentile(step1_2050[i],5,axis=0) for i in range(0,len(costs_fertilizer))]
percentile5_2100 = [np.percentile(step1_2100[i],5,axis=0) for i in range(0,len(costs_fertilizer))]

#For each country, put 2020, 2050, and 2100 in one list
together_mean = [mean_2020[i].tolist()+mean_2050[i].tolist()+mean_2100[i].tolist() for i in range(0,len(costs_fertilizer)) ]
together_95 = [percentile95_2020[i].tolist()+percentile95_2050[i].tolist()+percentile95_2100[i].tolist() for i in range(0,len(costs_fertilizer)) ]
together_5 = [percentile5_2020[i].tolist()+percentile5_2050[i].tolist()+percentile5_2100[i].tolist() for i in range(0,len(costs_fertilizer)) ]

#plt.plot(range(0,603), together_mean[0])
#plt.plot(range(0,603), together_95[0])
#plt.plot(range(0,603), together_5[0])

# %% [code]
together_mean = [[i/100 for i in l]for l in together_mean]
together_95 = [[i/100 for i in l]for l in together_95]
together_5 = [[i/100 for i in l]for l in together_5]

ml1 = together_mean[0] 
ml2 = together_mean[1] 

ml95_1 = together_95[0] 
ml95_2 = together_95[1] 

ml5_1 = together_5[0] 
ml5_2 = together_5[1] 

#time and x are needed for the excel file. time shows the year for each value in the lists.
x = np.arange(1,202,1).tolist() + np.arange(1,202,1).tolist() + np.arange(1,202,1).tolist()
time = [2020] * 201 + [2050] * 201 + [2100] * 201

# %% [markdown]
## Export to excel


# %% [code]
random.seed(3) #Use this to have the same outcome every time !!
writer = pd.ExcelWriter('N2O_fertilizer_withbiochar_28_3_2022.xlsx')
df = DataFrame({'t': time, 'DIM_1': x, 'class_1' : ml1, 'class_2' : ml1, 'class_3' : ml2, 'class_4' : ml2, 
                'class_5' : ml2, 'class_6' : ml2, 'class_7' : ml2, 'class_8' : ml2, 
                'class_9' : ml2, 'class_10' : ml2, 'class_11' : ml1, 'class_12' : ml1, 
                'class_13' : ml1, 'class_14' : ml1, 'class_15' : ml1, 'class_16' : ml1, 
                'class_17' : ml1, 'class_18' : ml2, 'class_19' : ml2, 'class_20' : ml2, 
                'class_21' : ml2, 'class_22' : ml2, 'class_23' : ml1, 'class_24' : ml1, 
                'class_25' : ml2, 'class_26' : ml2})
df2 = DataFrame({'t': time, 'DIM_1': x, 'class_1' : ml95_1, 'class_2' : ml95_1, 'class_3' : ml95_2, 'class_4' : ml95_2, 
                'class_5' : ml95_2, 'class_6' : ml95_2, 'class_7' : ml95_2, 'class_8' : ml95_2, 
                'class_9' : ml95_2, 'class_10' : ml95_2, 'class_11' : ml95_1, 'class_12' : ml95_1, 
                'class_13' : ml95_1, 'class_14' : ml95_1, 'class_15' : ml95_1, 'class_16' : ml95_1, 
                'class_17' : ml95_1, 'class_18' : ml95_2, 'class_19' : ml95_2, 'class_20' : ml95_2, 
                'class_21' : ml95_2, 'class_22' : ml95_2, 'class_23' : ml95_1, 'class_24' : ml95_1, 
                'class_25' : ml95_2, 'class_26' : ml95_2})
df3 = DataFrame({'t': time, 'DIM_1': x, 'class_1' : ml5_1, 'class_2' : ml5_1, 'class_3' : ml5_2, 'class_4' : ml5_2, 
                'class_5' : ml5_2, 'class_6' : ml5_2, 'class_7' : ml5_2, 'class_8' : ml5_2, 
                'class_9' : ml5_2, 'class_10' : ml5_2, 'class_11' : ml5_1, 'class_12' : ml5_1, 
                'class_13' : ml5_1, 'class_14' : ml5_1, 'class_15' : ml5_1, 'class_16' : ml5_1, 
                'class_17' : ml5_1, 'class_18' : ml5_2, 'class_19' : ml5_2, 'class_20' : ml5_2, 
                'class_21' : ml5_2, 'class_22' : ml5_2, 'class_23' : ml5_1, 'class_24' : ml5_1, 
                'class_25' : ml5_2, 'class_26' : ml5_2})
df.to_excel(writer, sheet_name='fertilizer', index=False)
df2.to_excel(writer, sheet_name='fertilizer95', index=False)
df3.to_excel(writer, sheet_name='fertilizer5', index=False)

writer.save()

# %% [code]
plt.rcParams["figure.figsize"] = (20,20)
#plt.plot(USD_tCO2eq,mean_2100[0])
for i,j,k,l,m,n,o,p,q,r,s,t in zip(mean_2020,mean_2050,mean_2100, np.arange(1,19,3),np.arange(2,20,3),np.arange(3,21,3),percentile95_2020,percentile95_2050,percentile95_2100,percentile5_2020,percentile5_2050,percentile5_2100):
    plt.subplot(6,3,l)
    plt.title('2020')
    plt.ylabel('reduction')
    plt.xlabel('costs')
    plt.plot(USD_tCO2eq,i)
    plt.plot(USD_tCO2eq,o)
    plt.plot(USD_tCO2eq,r)
    plt.ylim(0,100)
    plt.subplot(6,3,m)
    plt.title('2050')
    plt.ylabel('reduction')
    plt.xlabel('costs')
    plt.plot(USD_tCO2eq,j)
    plt.plot(USD_tCO2eq,p)
    plt.plot(USD_tCO2eq,s)
    plt.ylim(0,100)
    plt.subplot(6,3,n)
    plt.title('2100')
    plt.ylabel('reduction')
    plt.xlabel('costs')
    plt.plot(USD_tCO2eq,k)
    plt.plot(USD_tCO2eq,q)
    plt.ylim(0,100)
    plt.plot(USD_tCO2eq,t)
    plt.tight_layout()

plt.show()

# %% [markdown]
# N2O fertilizer without biochar 

# %% [markdown]
## Constants 

# %% [code]
# Initial order of the mitigation measures in this code:
# Nitrification inhibitors, improved land manure, improved agronomy, irrigation practices,
# Spreader maintenance, no tillage

#For fertilizer, two regions are used. 
#1 country group numbers: 1 = East Eur, Japan, USA&Canada, OECD Eur & OC, 2 = East Asia, Africa, South and Central America, South, South east Asia

#RE input values:
RE_fertilizer = {'nitr_i': [34,30,38,60.10,30,36,42.30,40,40,16.90,44,52,50,50,41,17,39.8,50], 'impr. l.m.': [5,5,27,5,5,50,30.5,7,7,30,35], 
        'impr. agronomy': [24,14.29,35,54,18.6,20,20,15.13], 'irr.p': [55,67,32,46,52,15], 'spr m': [26,22,42,21.50],'no tillage': [30,48,45,27,25]}

#RE values in the order written above:
RE_fertilizer = [RE_fertilizer['nitr_i'],RE_fertilizer['impr. l.m.'],RE_fertilizer['impr. agronomy'],RE_fertilizer['irr.p'],RE_fertilizer['spr m'],RE_fertilizer['no tillage']]

#Costs
costs_fertilizer_1 = {'nitr_i': 177, 'impr. l.m.': 0, 'impr. agronomy': 4.2, 'irr.p': 400, 'spr m': 49.2, 
                    'no tillage': 55}
costs_fertilizer_2 = {'nitr_i': 32, 'impr. l.m.': 0, 'impr. agronomy': 4.2, 'irr.p': 400, 'spr m': 49.2, 
                    'no tillage': 55}

costs_fertilizer = [[costs_fertilizer_1['nitr_i'],costs_fertilizer_1['impr. l.m.'],costs_fertilizer_1['impr. agronomy'],costs_fertilizer_1['irr.p'],costs_fertilizer_1['spr m'],costs_fertilizer_1['no tillage']],[costs_fertilizer_2['nitr_i'],costs_fertilizer_2['impr. l.m.'],costs_fertilizer_2['impr. agronomy'],costs_fertilizer_2['irr.p'],costs_fertilizer_2['spr m'],costs_fertilizer_2['no tillage']]]

#Technical applicability:
TA_fertilizer = {'nitr_i': 100, 'impr. l.m.': 45, 'impr. agronomy': 45, 'irr.p': 63, 'spr m': 100, 'no tillage': 63}
#Technical applicability in the order as written above
TA_fertilizer = [TA_fertilizer['nitr_i'],TA_fertilizer['impr. l.m.'],TA_fertilizer['impr. agronomy'],TA_fertilizer['irr.p'],TA_fertilizer['spr m'],TA_fertilizer['no tillage']]

#Delta values
DeltaTA_fertilizer = 40 #Maximum change in TA %.
DeltaOV_fertilizer = 30 #Maximum change in OV_corr
DeltaMC_fertilizer = 0.8 #Maximum change in costs
DeltaIP_fertilizer = 30 #Maximum change in IP
DeltaTP_fertilizer = 10 #Maximum change in TP

#Implementation potential and technological progress values:
IP_fertilizer = [10,70,100]
TP_fertilizer = [100,90,80]

#Calculate in which order the measures should be implemented compared to our initial order
#This is based on the initial costs and is calculated for each region:
order_fertilizer = [[x for _, x in sorted(zip(i,range(0,len(costs_fertilizer[0])+1)))] for i in costs_fertilizer]

# %% [code]
#The correction for overlap values change when changing the order of implementation measures. 
#The order of implementation measures changes when the costs are different for different countries. 
#With the costs written above, measures are implemented in only one way (ad,sd,sc,ma,rdp,hsb)
#We make lists with the overlap values with the previous implemented measures now for this way:

#First writing down the overlap values between measures

no_tillage1 = {'ilm': 0.7, 'ia': 0.5, 'sm': 1, 'ni': 1, 'bc': 1, 'irr': 0.5, 'nt': 1}
impr_landmanure1 = {'ia': 1, 'sm': 1, 'ni': 1, 'bc': 0.7, 'irr': 0.7}
impr_agr1 = {'sm': 0.70, 'ni': 0.7, 'bc': 1, 'irr': 0.7}
spread_m1 = { 'ni': 0.7, 'bc': 1, 'irr': 1}
ni1 = {'bc': 0.50, 'irr': 1}
b1c = {'irr': 0.7}

#Writing down for each measure which measures were already implemented
Corr_o = {'':['nitr_i','impr. l.m.','impr. agronomy','irr.p','spr m','bioc','no tillage'], 
          'nitr_i': [no_tillage1['ni'], impr_landmanure1['ni'], impr_agr1['ni'], spread_m1['ni']], 
          'impr. l.m.': [no_tillage1['ilm']],
          'impr. agronomy': [no_tillage1['ia'], impr_landmanure1['ia']], 
          'irr.p': [no_tillage1['irr'], impr_landmanure1['irr'], impr_agr1['irr'], spread_m1['irr'], ni1['irr']],
          'spr m': [no_tillage1['sm'], impr_landmanure1['sm'],impr_agr1['sm']], 
           'no tillage': [no_tillage1['nt']]}

Corr_o2 = {'':['nitr_i','impr. l.m.','impr. agronomy','irr.p','spr m','bioc','no tillage'], 
          'nitr_i': [no_tillage1['ni'], impr_landmanure1['ni'], impr_agr1['ni']], 
          'impr. l.m.': [no_tillage1['ilm']],
          'impr. agronomy': [no_tillage1['ia'], impr_landmanure1['ia']], 
          'irr.p': [no_tillage1['irr'], impr_landmanure1['irr'], impr_agr1['irr'], spread_m1['irr'], ni1['irr']],
          'spr m': [no_tillage1['sm'], impr_landmanure1['sm'],impr_agr1['sm'], spread_m1['ni']], 
          'no tillage': [no_tillage1['nt']]}

#Rewriting the lists in an easier way (order as described on top):
OV_corr = [[Corr_o['nitr_i'],Corr_o['impr. l.m.'],Corr_o['impr. agronomy'],Corr_o['irr.p'],Corr_o['spr m'],Corr_o['no tillage']],[Corr_o2['nitr_i'],Corr_o2['impr. l.m.'],Corr_o2['impr. agronomy'],Corr_o2['irr.p'],Corr_o2['spr m'],Corr_o2['no tillage']]]
#Calculating the product of overlap of previously implemented measures:
OV_corr = [[np.fmax(0.2,np.product(i)) for i in l] for l in OV_corr]
#Multiply by 100:
OV_corr_fertilizer = [[i*100 for i in l] for l in OV_corr]
#Calculate the marginal costs:
c_fertilizer  = [[a*100/b for a,b in zip(i, j)] for i,j in zip(costs_fertilizer,OV_corr_fertilizer)]


# %% [markdown]
## Making random variables

# %% [code]
random.seed(3)
def generate_random(): #This function generates values for RE, TA, OV_corr, Marginal Costs, IP, and TP using uniform distributions 
    #RE values 
    #random.seed(3)
    RE = [[RE_fertilizer[i] for i in j] for j in order_fertilizer]
    RE_uniform = [[random.uniform(np.min(i), np.max(i))/100 for i in l] for l in RE] #Generating random value between de minimum and maximum of each of the measures
    RE_uniform = {i:j for i,j in zip(range(1,len(costs_fertilizer)+1),RE_uniform)} #Assigning country group to RE_uniform
    RE_uniform[1][4] = min(RE_uniform[1][4], 0.70)
    RE_uniform[2][2] = min(RE_uniform[2][2], 0.70)
    #TA values
    TA = [[TA_fertilizer[i] for i in j] for j in order_fertilizer] #TA input values for the measures: storage duration, anaerobic digestion, storage covering, manure acidification, housing systems and beddings, solid liquid seperation
    TA_uniform = [[random.uniform(np.max([0,i-DeltaTA_fertilizer]), np.min([100,i+DeltaTA_fertilizer]))/100 for i in l]for l in TA] #Generate values between TA-TA*delta and TA+TA*delta
    TA_uniform = {i:j for i,j in zip(range(1,len(costs_fertilizer)+1),TA_uniform)} #Assigning country group to TA_uniform

    #OVcorr
    a= [[[OV_corr_fertilizer[q][i] for i in l] for l in order_fertilizer] for q in range(0,len(costs_fertilizer))]
    a= [a[i][i] for i in range(0,len(costs_fertilizer))]
    OV_corr_uniform = [[random.uniform(np.max([0,i-DeltaOV_fertilizer]), np.min([100,i+DeltaOV_fertilizer]))/100 for i in l]for l in a]  #Generate values between OV_corr-OV_corr*delta and OV_corr+OV_corr*delta
    OV_corr_uniform = {i:j for i,j in zip(range(1,len(costs_fertilizer)+1),OV_corr_uniform)} #Assigning country group to OV_corr_uniform

    #costs 
    Euro_to_Dollar = 1.24
    a= [[[c_fertilizer[q][i] for i in l] for l in order_fertilizer] for q in range(0,len(costs_fertilizer))]
    a= [a[i][i] for i in range(0,len(costs_fertilizer))]
    MC_uniform = [[random.uniform(i-i*DeltaMC_fertilizer,i+i*DeltaMC_fertilizer)/100 for i in l] for l in a] #Generate values between marginal costs-marginal costs*delta and marginal costs+marginal costs*delta
    MC_uniform = {i:j for i,j in zip(range(1,len(costs_fertilizer)+1),MC_uniform)} #Assigning country group to costs
    
    #Implementation potential
    IP = {2020: IP_fertilizer[0], 2050: IP_fertilizer[1], 2100:IP_fertilizer[2]} #Values implementation potential
    IP_uniform = {year: random.uniform(np.max([0,i-DeltaIP_fertilizer]), np.min([100,i+DeltaIP_fertilizer]))/100 for year,i in IP.items()} #Generate values between IP-IP*delta and IP+IP*delta

    #Technological progress
    TP_2020,TP_2050,TP_2100 = TP_fertilizer[0], TP_fertilizer[1], TP_fertilizer[2]#Values technological progress
    TP_uniform = {2020: TP_2020/100, 2050: random.uniform(np.max([0,TP_2050-DeltaTP_fertilizer]), np.min([100,TP_2050+DeltaTP_fertilizer]))/100, 2100: random.uniform(np.max([0,TP_2100-DeltaTP_fertilizer]), np.min([100,TP_2100+DeltaTP_fertilizer]))/100}
    return RE_uniform, TA_uniform, OV_corr_uniform, MC_uniform, IP_uniform, TP_uniform

# %% [code]
#What is the first index of the first number in the list that is greater than ...
#use these definitions to say, if costs are lower than this, than use this RP 
#This way you get a list of RPs for each costs in the list (0,4000 $/tCeq)
def fa(l, ba): return len([x for x in takewhile(lambda x: x[1] < ba, enumerate(l))]) #<: gives the index of the first number that is smaller or equal to the number you give. <=: gives the first number that is smaller than the number you give

def aut(een,twee,drie): #een: long list with costs; twee: corrected marginal costs; drie: RP 
    z = [fa(twee,i) for i in een]
    nu = []
    [nu.append(drie[i]) for i in z]
    return nu

# %% [markdown]
## Reduction potentials and costs 

# %% [code]
# range in dollars in c eq or CO2 eq. C eq goes from 0 to 4000 with steps of 20.
USD_tC = [*range(0, 4020, 20)]
USD_tC = np.arange(0,4020,20)
USD_tCO2eq = [i / 44*12 for i in USD_tC]

#Definition for generating the RP belonging to each costs value in the list of the costs for 2020.
#The country can be specified, year also, but this difinition only works for 2050 adn 2100. 
#The outcome of this difnition is a list with RP values belonging to the costs values. 

def generate_f_tp(year,country):
    RE_uniform, TA_uniform, OV_corr_uniform, MC_uniform, IP_uniform, TP_uniform = generate_random()
    #calculate AP, which is the initial reduction potential
    AP = [i*j*k*IP_uniform[year] for i,j,k in zip(RE_uniform[country],TA_uniform[country],OV_corr_uniform[country])] #dependant on IP
    #calculate the inverse
    inverse = [1-i for i in AP]
    
    #Calculate the cumulative reduction potential 
    RP = [1-np.prod(inverse[0:i]) for i in range(1,len(inverse)+1)]
    RP = [0]+[i*100 for i in RP]
    
    #Calculate the cumulative costs
    Costs = [(i)/(k-l)*m*10000 for i,k,l,m in zip(MC_uniform[country], RP[1:], RP, AP)]
    
    #Make a list of reduction potentials that belong to each cost value in the list of 0 to 4000 ceq.
    Average_without_tp = []
    #Add the technological progress
    Average_without_tp = aut(USD_tCO2eq,Costs,RP)
    Average_with_tp= [(Average_without_tp[151]+(j-USD_tC[151])*(((1-(1-RP[-1]/100)*TP_uniform[year])*100-Average_without_tp[151])/(USD_tC[200]-USD_tC[151]))) for j in USD_tC[152:]] #calculate the influence of techonological progress on RP. Is linearly implemented from 824 USD/tCO2 eq.
    f = Average_without_tp[:152]+Average_with_tp
    return f

#Definition for generating the RP belonging to each costs value in the list of the costs.
#The country can be specified, year also, this definition works for 2020. 
#The outcome of this difnition is a list with RP values belonging to the costs values and you can choose the year and country.
def generate_f(year,country):
    RE_uniform, TA_uniform, OV_corr_uniform, MC_uniform, IP_uniform, TP_uniform = generate_random()
    AP = [i*j*k*IP_uniform[year] for i,j,k in zip(RE_uniform[country],TA_uniform[country],OV_corr_uniform[country])] #dependant on IP
    inverse = [1-i for i in AP]
    
    RP = [1-np.prod(inverse[0:i]) for i in range(1,len(inverse)+1)]
    RP = [0]+[i*100 for i in RP]
    
    Costs = [(i)/(k-l)*m*10000 for i,k,l,m in zip(MC_uniform[country], RP[1:], RP, AP)]
    
    Average_without_tp = []
    Average_without_tp = aut(USD_tCO2eq,Costs,RP)
    return Average_without_tp

# %% [markdown]
## Run a 1000 times 


# %% [code]
random.seed(3)
#definitions to generate the list of RP values a 1000 times:
def k(year,country): #definition to generate the values a 1000 times
    k = np.array([generate_f(year,country) for i in range(1000)])
    return k

def ktp(year,country): #definition to generate the values a 1000 times
    k = np.array([generate_f_tp(year,country) for i in range(1000)])
    return k

#Generate the list of RP values a 1000 times for each country:
random.seed(3) 
step1_2020= [k(2020,i) for i in range(1,len(costs_fertilizer)+1)] # 2020 values; step1[0] is the first land
step1_2050= [ktp(2050,i) for i in range(1,len(costs_fertilizer)+1)] # 2020 values; step1[0] is the first land
step1_2100= [ktp(2100,i) for i in range(1,len(costs_fertilizer)+1)] # 2020 values; step1[0] is the first land

# %% [markdown]
## Calculate the mean, 95th percentile, 5th percentile


# %% [code]
random.seed(3)
#Calculate the mean of the 1000 runs for each different country for 2020,2050,2100
mean_2020 = [step1_2020[i].mean(axis=0) for i in range(0,len(costs_fertilizer))]
mean_2050 = [step1_2050[i].mean(axis=0) for i in range(0,len(costs_fertilizer))]
mean_2100 = [step1_2100[i].mean(axis=0) for i in range(0,len(costs_fertilizer))]

#Calculate the 95th percentile of the 1000 runs for each different country for 2020,2050,2100
percentile95_2020 = [np.percentile(step1_2020[i],95,axis=0) for i in range(0,len(costs_fertilizer))]
percentile95_2050 = [np.percentile(step1_2050[i],95,axis=0) for i in range(0,len(costs_fertilizer))]
percentile95_2100 = [np.percentile(step1_2100[i],95,axis=0) for i in range(0,len(costs_fertilizer))]

#Calculate the 5th percentile of the 1000 runs for each different country for 2020,2050,2100
percentile5_2020 = [np.percentile(step1_2020[i],5,axis=0) for i in range(0,len(costs_fertilizer))]
percentile5_2050 = [np.percentile(step1_2050[i],5,axis=0) for i in range(0,len(costs_fertilizer))]
percentile5_2100 = [np.percentile(step1_2100[i],5,axis=0) for i in range(0,len(costs_fertilizer))]

#For each country, put 2020, 2050, and 2100 in one list
together_mean = [mean_2020[i].tolist()+mean_2050[i].tolist()+mean_2100[i].tolist() for i in range(0,len(costs_fertilizer)) ]
together_95 = [percentile95_2020[i].tolist()+percentile95_2050[i].tolist()+percentile95_2100[i].tolist() for i in range(0,len(costs_fertilizer)) ]
together_5 = [percentile5_2020[i].tolist()+percentile5_2050[i].tolist()+percentile5_2100[i].tolist() for i in range(0,len(costs_fertilizer)) ]

#plt.plot(range(0,603), together_mean[0])
#plt.plot(range(0,603), together_95[0])
#plt.plot(range(0,603), together_5[0])

# %% [code]
together_mean = [mean_2020[i].tolist()+mean_2050[i].tolist()+mean_2100[i].tolist() for i in range(0,len(costs_fertilizer)) ]
together_95 = [percentile95_2020[i].tolist()+percentile95_2050[i].tolist()+percentile95_2100[i].tolist() for i in range(0,len(costs_fertilizer)) ]
together_5 = [percentile5_2020[i].tolist()+percentile5_2050[i].tolist()+percentile5_2100[i].tolist() for i in range(0,len(costs_fertilizer)) ]

together_mean = [[i/100 for i in l]for l in together_mean]
together_95 = [[i/100 for i in l]for l in together_95]
together_5 = [[i/100 for i in l]for l in together_5] 

ml1 = together_mean[0] 
ml2 = together_mean[1] 

ml95_1 = together_95[0] 
ml95_2 = together_95[1] 

ml5_1 = together_5[0] 
ml5_2 = together_5[1] 

#time and x are needed for the excel file. time shows the year for each value in the lists.
x = np.arange(1,202,1).tolist() + np.arange(1,202,1).tolist() + np.arange(1,202,1).tolist()
time = [2020] * 201 + [2050] * 201 + [2100] * 201

# %% [code]
## Export to excel 

# %% [code]
random.seed(3) #Use this to have the same outcome every time !!
writer = pd.ExcelWriter('N2O_fertilizer_16_5_2022_without_biochar.xlsx')
df = DataFrame({'t': time, 'DIM_1': x, 'class_1' : ml1, 'class_2' : ml1, 'class_3' : ml2, 'class_4' : ml2, 
                'class_5' : ml2, 'class_6' : ml2, 'class_7' : ml2, 'class_8' : ml2, 
                'class_9' : ml2, 'class_10' : ml2, 'class_11' : ml1, 'class_12' : ml1, 
                'class_13' : ml1, 'class_14' : ml1, 'class_15' : ml1, 'class_16' : ml1, 
                'class_17' : ml1, 'class_18' : ml2, 'class_19' : ml2, 'class_20' : ml2, 
                'class_21' : ml2, 'class_22' : ml2, 'class_23' : ml1, 'class_24' : ml1, 
                'class_25' : ml2, 'class_26' : ml2})
df2 = DataFrame({'t': time, 'DIM_1': x, 'class_1' : ml95_1, 'class_2' : ml95_1, 'class_3' : ml95_2, 'class_4' : ml95_2, 
                'class_5' : ml95_2, 'class_6' : ml95_2, 'class_7' : ml95_2, 'class_8' : ml95_2, 
                'class_9' : ml95_2, 'class_10' : ml95_2, 'class_11' : ml95_1, 'class_12' : ml95_1, 
                'class_13' : ml95_1, 'class_14' : ml95_1, 'class_15' : ml95_1, 'class_16' : ml95_1, 
                'class_17' : ml95_1, 'class_18' : ml95_2, 'class_19' : ml95_2, 'class_20' : ml95_2, 
                'class_21' : ml95_2, 'class_22' : ml95_2, 'class_23' : ml95_1, 'class_24' : ml95_1, 
                'class_25' : ml95_2, 'class_26' : ml95_2})
df3 = DataFrame({'t': time, 'DIM_1': x, 'class_1' : ml5_1, 'class_2' : ml5_1, 'class_3' : ml5_2, 'class_4' : ml5_2, 
                'class_5' : ml5_2, 'class_6' : ml5_2, 'class_7' : ml5_2, 'class_8' : ml5_2, 
                'class_9' : ml5_2, 'class_10' : ml5_2, 'class_11' : ml5_1, 'class_12' : ml5_1, 
                'class_13' : ml5_1, 'class_14' : ml5_1, 'class_15' : ml5_1, 'class_16' : ml5_1, 
                'class_17' : ml5_1, 'class_18' : ml5_2, 'class_19' : ml5_2, 'class_20' : ml5_2, 
                'class_21' : ml5_2, 'class_22' : ml5_2, 'class_23' : ml5_1, 'class_24' : ml5_1, 
                'class_25' : ml5_2, 'class_26' : ml5_2})
df.to_excel(writer, sheet_name='fertilizer', index=False)
df2.to_excel(writer, sheet_name='fertilizer95', index=False)
df3.to_excel(writer, sheet_name='fertilizer5', index=False)

writer.save()

# %% [code]
plt.rcParams["figure.figsize"] = (20,20)
#plt.plot(USD_tCO2eq,mean_2100[0])
for i,j,k,l,m,n,o,p,q,r,s,t in zip(mean_2020,mean_2050,mean_2100, np.arange(1,19,3),np.arange(2,20,3),np.arange(3,21,3),percentile95_2020,percentile95_2050,percentile95_2100,percentile5_2020,percentile5_2050,percentile5_2100):
    plt.subplot(6,3,l)
    plt.title('2020')
    plt.ylabel('reduction')
    plt.xlabel('costs')
    plt.plot(USD_tCO2eq,i)
    plt.plot(USD_tCO2eq,o)
    plt.plot(USD_tCO2eq,r)
    plt.ylim(0,100)
    plt.subplot(6,3,m)
    plt.title('2050')
    plt.ylabel('reduction')
    plt.xlabel('costs')
    plt.plot(USD_tCO2eq,j)
    plt.plot(USD_tCO2eq,p)
    plt.plot(USD_tCO2eq,s)
    plt.ylim(0,100)
    plt.subplot(6,3,n)
    plt.title('2100')
    plt.ylabel('reduction')
    plt.xlabel('costs')
    plt.plot(USD_tCO2eq,k)
    plt.plot(USD_tCO2eq,q)
    plt.ylim(0,100)
    plt.plot(USD_tCO2eq,t)
    plt.tight_layout()

plt.show()

# %% [markdown]
# N2O Manure

# %% [markdown]
## Constants 

# %% [code]
# Initial order of the mitigation measures in this code:
# 1. storage duration (sd), 2. anaerobic digestion (ad), 3. reduced dietary protein (rdp)
# 4. storage covering (sc), 5. manure acidification (ma), 6. housing system and beddings (hsb)

#For N2O only one region is used: ROW 

#RE input values:
RE_N2Omanure = {'rdp':[32,37,25,52,12,16,24,33,23,46,58.5,43], 'an digestion': [34,47,75], 
        'storage duration': [35], 'storage covering': [75,30], 'hsb': [30.2,35,9,88], 'ma': [90,92,96,21,79,52]}

#RE values in the order written above:
RE_N2Omanure = [RE_N2Omanure['storage duration'],RE_N2Omanure['an digestion'],RE_N2Omanure['rdp'],RE_N2Omanure['storage covering'],RE_N2Omanure['ma'],RE_N2Omanure['hsb']] 

#Technical applicability:
TA_N2Omanure =  {'rdp':50, 'an  digestion': 90, 'storage duration':100, 'storage covering ': 100, 
                 'hsb': 100, 'ma': 50}

#Technical applicability in the order as written above
TA_N2Omanure = [TA_N2Omanure['storage duration'],TA_N2Omanure['an  digestion'],TA_N2Omanure['rdp'],TA_N2Omanure['storage covering '],TA_N2Omanure['ma'],TA_N2Omanure['hsb']]

#costs
costs_N2Omanure = [[30,26,86,70,83,149]]

#delta values
DeltaTA_N2Omanure = 40 #Maximum change in TA
DeltaOV_N2Omanure = 0.3 #Maximum change in OV_corr
DeltaMC_N2Omanure = 0.8 #Maximum change in costs
DeltaIP_N2Omanure = 30 #Maximum change in IP
DeltaTP_N2Omanure = 10 #Maximum change in TP

#Implementation potential and technological progress values:
IP_N2Omanure = [20,50,70]
TP_N2Omanure = [100,90,80]


print(costs_N2Omanure)

# %% [code]
#The correction for overlap values change when changing the order of implementation measures. 
#The order of implementation measures changes when the costs are different for different countries. 
#With the costs written above, measures are implemented in only one way (ad,sd,sc,ma,rdp,hsb)
#We make lists with the overlap values with the previous implemented measures now for this way:

#First writing down the overlap values between measures
storage_duration = {'ad': 0.2, 'sc': 0.7, 'ma': 0.7, 'hsb': 0.7, 'rdp': 0.7, 'sd': 1}
an_digestion = {'sc': 0.2, 'ma': 0.2, 'hsb': 0.7, 'rdp': 0.7, 'ad': 1}
storage_covering = {'ma': 0.7, 'hsb': 0.7, 'rdp': 0.7}
manure_acidif = { 'hsb': 0.7, 'rdp': 0.7}
hsb = {'rdp': 0.7}

#Writing down for each measure which measures were already implemented
Corr_o = {'':['sd','ad','sc','ma','hsb'], 
          'sd': [storage_duration['ad']], 
          'ad': [an_digestion['ad']],
          'sc': [storage_duration['sc'], an_digestion['sc']], 
          'ma': [storage_duration['ma'], an_digestion['ma'], storage_covering['ma']],
          'hsb': [storage_duration['hsb'], an_digestion['hsb'],storage_covering['hsb'], manure_acidif['hsb'], hsb['rdp']],
         'rdp': [storage_duration['rdp'], an_digestion['rdp'],storage_covering['rdp'], manure_acidif['rdp']]}


#Rewriting the lists in an easier way (order as described on top):
OV_corr_N2Omanure = [Corr_o['sd'],Corr_o['ad'],Corr_o['rdp'],Corr_o['sc'],Corr_o['ma'],Corr_o['hsb']]
#Calculating the product of overlap of previously implemented measures:
OV_corr_N2Omanure = [np.fmax(0.2,np.product(i)) for i in OV_corr_N2Omanure]
#Multiply by 100:
OVcorr_N2Omanure = [i*100 for i in OV_corr_N2Omanure]
OV_corr_N2Omanuren = [OV_corr_N2Omanure]

#Calculate the marginal costs:
c_N2Omanure  = [[a*100/b for a,b in zip(i, OVcorr_N2Omanure)] for i in costs_N2Omanure]
#Calculate the order of implementation
order_N2Omanure = [[x for _, x in sorted(zip(i,range(0,len(OVcorr_N2Omanure)+1)))] for i in costs_N2Omanure]


# %% [markdown]
## Making random values

# %% [code]
#1 country group numbers: 1 = ROW 
random.seed(3)
def generate_random(): #This function generates values for RE, TA, OV_corr, Marginal Costs, IP, and TP using uniform distributions 
    #RE values 
    #random.seed(3)
    RE = [[RE_N2Omanure[i] for i in j] for j in order_N2Omanure]
    RE_uniform = [[random.uniform(np.min(i), np.max(i))/100 for i in l] for l in RE] #Generating random value between de minimum and maximum of each of the measures
    RE_uniform = {i:j for i,j in zip(range(1,len(costs_N2Omanure)+1),RE_uniform)} #Assigning country group to RE_uniform
    
    #TA values
    TA = [[TA_N2Omanure[i] for i in j] for j in order_N2Omanure] #TA input values for the measures: storage duration, anaerobic digestion, storage covering, manure acidification, housing systems and beddings, solid liquid seperation
    TA_uniform = [[random.uniform(np.max([0,i-DeltaTA_N2Omanure]), np.min([100,i+DeltaTA_N2Omanure]))/100 for i in l]for l in TA] #Generate values between TA-TA*delta and TA+TA*delta
    TA_uniform = {i:j for i,j in zip(range(1,len(costs_N2Omanure)+1),TA_uniform)} #Assigning country group to TA_uniformf

    #OVcorr
    a= [[[OV_corr_N2Omanuren[q][i] for i in l] for l in order_N2Omanure] for q in range(0,len(costs_N2Omanure))]
    a= [a[i][i] for i in range(0,len(costs_N2Omanure))]
    OV_corr_uniform = [[random.uniform(np.max([0,i-DeltaOV_N2Omanure]), np.min([1,i+DeltaOV_N2Omanure])) for i in l]for l in a]  #Generate values between OV_corr-OV_corr*delta and OV_corr+OV_corr*delta
    OV_corr_uniform = {i:j for i,j in zip(range(1,len(costs_N2Omanure)+1),OV_corr_uniform)} #Assigning country group to OV_corr_uniform
   
    #costs 
    Euro_to_Dollar = 1.24
    a= [[[c_N2Omanure[q][i] for i in l] for l in order_N2Omanure] for q in range(0,len(costs_N2Omanure))]
    a= [a[i][i] for i in range(0,len(costs_N2Omanure))]
    MC_uniform = [[random.uniform(i-i*DeltaMC_N2Omanure,i+i*DeltaMC_N2Omanure)/100 for i in l] for l in a] #Generate values between marginal costs-marginal costs*delta and marginal costs+marginal costs*delta
    MC_uniform = {i:j for i,j in zip(range(1,len(costs_N2Omanure)+1),MC_uniform)} #Assigning country group to costs
    
    #Implementation potential
    IP = {2020: IP_N2Omanure[0], 2050: IP_N2Omanure[1], 2100:IP_N2Omanure[2]} #Values implementation potential
    IP_uniform = {year: random.uniform(np.max([0,i-DeltaIP_N2Omanure]), np.min([100,i+DeltaIP_N2Omanure]))/100 for year,i in IP.items()} #Generate values between IP-IP*delta and IP+IP*delta

    #Technological progress
    TP_2020,TP_2050,TP_2100 = [TP_N2Omanure[0], TP_N2Omanure[1], TP_N2Omanure[2]]#Values technological progress
    TP_uniform = {2020: TP_2020/100, 2050: random.uniform(np.max([0,TP_2050-DeltaTP_N2Omanure]), np.min([100,TP_2050+DeltaTP_N2Omanure]))/100, 2100: random.uniform(np.max([0,TP_2100-DeltaTP_N2Omanure]), np.min([100,TP_2100+DeltaTP_N2Omanure]))/100}
    return RE_uniform, TA_uniform, OV_corr_uniform, MC_uniform, IP_uniform, TP_uniform

# %% [code]
#Wat is de index van het eerste getal in de lijst dat groter is dan ...
#use these definitions to say, if costs are lower than this, than use this RP 
#This way you get a list of RPs for each costs in the list (0,4000 $/tCeq)
def fa(l, ba): return len([x for x in takewhile(lambda x: x[1] <= ba, enumerate(l))]) #<: gives the index of the first number that is smaller or equal to the number you give. <=: gives the first number that is smaller than the number you give

def aut(een,twee,drie): #een: long list with costs; twee: corrected marginal costs; drie: RP 
    z = [fa(twee,i) for i in een]
    nu = []
    [nu.append(drie[i]) for i in z]
    return nu

# %% [markdown]
## Reduction potentials and costs

# %% [code]
# range in dollars in c eq or CO2 eq. C eq goes from 0 to 4000 with steps of 20. 
USD_tC = [*range(0, 4020, 20)]
USD_tC = np.arange(0,4020,20)
USD_tCO2eq = [i / 44*12 for i in USD_tC]

#Definition for generating the RP belonging to each costs value in the list of the costs for 2020.
#The country can be specified, year also, but this difinition only works for 2050 adn 2100. 
#The outcome of this difnition is a list with RP values belonging to the costs values. 

def generate_f_tp(year,country):
    RE_uniform, TA_uniform, OV_corr_uniform, MC_uniform, IP_uniform, TP_uniform = generate_random()
    #calculate AP, which is the initial reduction potential
    AP = [i*j*k*IP_uniform[year] for i,j,k in zip(RE_uniform[country],TA_uniform[country],OV_corr_uniform[country])] 
    #calculate the inverse
    inverse = [1-i for i in AP]
    
    #Calculate the cumulative reduction potential 
    RP = [1-np.prod(inverse[0:i]) for i in range(1,len(inverse)+1)]
    RP = [0]+[i*100 for i in RP]
    
    #Calculate the cumulative costs
    Costs = [(i)/(k-l)*m*10000 for i,k,l,m in zip(MC_uniform[country], RP[1:], RP, AP)]
    
    Average_without_tp = []
    #Make a list of reduction potentials that belong to each cost value in the list of 0 to 4000 ceq.
    Average_without_tp = aut(USD_tCO2eq,Costs,RP)
    #Add the technological progress
    Average_with_tp= [(Average_without_tp[151]+(j-USD_tC[151])*(((1-(1-RP[-1]/100)*TP_uniform[year])*100-Average_without_tp[151])/(USD_tC[200]-USD_tC[151]))) for j in USD_tC[152:]] #calculate the influence of techonological progress on RP. Is linearly implemented from 824 USD/tCO2 eq.
    f = Average_without_tp[:152]+Average_with_tp
    return f

#Definition for generating the RP belonging to each costs value in the list of the costs.
#The country can be specified, year also, this definition works for 2020. 
#The outcome of this difnition is a list with RP values belonging to the costs values and you can choose the year and country.
def generate_f(year,country):
    RE_uniform, TA_uniform, OV_corr_uniform, MC_uniform, IP_uniform, TP_uniform = generate_random()
    AP = [i*j*k*IP_uniform[year] for i,j,k in zip(RE_uniform[country],TA_uniform[country],OV_corr_uniform[country])] #dependant on IP
    inverse = [1-i for i in AP]
    
    RP = [1-np.prod(inverse[0:i]) for i in range(1,len(inverse)+1)]
    RP = [0]+[i*100 for i in RP]
    
    Costs = [(i)/(k-l)*m*10000 for i,k,l,m in zip(MC_uniform[country], RP[1:], RP, AP)]
    
    Average_without_tp = []
    Average_without_tp = aut(USD_tCO2eq,Costs,RP)
    return Average_without_tp

# %% [markdown]
## Run a 1000 times 

# %% [code]
random.seed(3)
#definitions to generate the list of RP values a 1000 times:
def k(year,country): #definition to generate the values a 1000 times
    k = np.array([generate_f(year,country) for i in range(1000)])
    return k

def ktp(year,country): #definition to generate the values a 1000 times
    k = np.array([generate_f_tp(year,country) for i in range(1000)])
    return k

#Generate the list of RP values a 1000 times for each country:
random.seed(3) 
step1_2020= [k(2020,i) for i in range(1,len(costs_N2Omanure)+1)] # 2020 values; step1[0] is the first land
step1_2050= [ktp(2050,i) for i in range(1,len(costs_N2Omanure)+1)] # 2020 values; step1[0] is the first land
step1_2100= [ktp(2100,i) for i in range(1,len(costs_N2Omanure)+1)] # 2020 values; step1[0] is the first land

# %% [markdown]
## Calculate the mean, 95th percentile and 5th percentile


# %% [code]
random.seed(3)
#Calculate the mean of the 1000 runs for each different country for 2020,2050,2100
mean_2020 = [step1_2020[i].mean(axis=0) for i in range(0,len(costs_N2Omanure))]
mean_2050 = [step1_2050[i].mean(axis=0) for i in range(0,len(costs_N2Omanure))]
mean_2100 = [step1_2100[i].mean(axis=0) for i in range(0,len(costs_N2Omanure))]

#Calculate the 95th percentile of the 1000 runs for each different country for 2020,2050,2100
percentile95_2020 = [np.percentile(step1_2020[i],95,axis=0) for i in range(0,len(costs_N2Omanure))]
percentile95_2050 = [np.percentile(step1_2050[i],95,axis=0) for i in range(0,len(costs_N2Omanure))]
percentile95_2100 = [np.percentile(step1_2100[i],95,axis=0) for i in range(0,len(costs_N2Omanure))]

#Calculate the 5th percentile of the 1000 runs for each different country for 2020,2050,2100
percentile5_2020 = [np.percentile(step1_2020[i],5,axis=0) for i in range(0,len(costs_N2Omanure))]
percentile5_2050 = [np.percentile(step1_2050[i],5,axis=0) for i in range(0,len(costs_N2Omanure))]
percentile5_2100 = [np.percentile(step1_2100[i],5,axis=0) for i in range(0,len(costs_N2Omanure))]

#For each country, put 2020, 2050, and 2100 in one list
together_mean = [mean_2020[i].tolist()+mean_2050[i].tolist()+mean_2100[i].tolist() for i in range(0,len(costs_N2Omanure)) ]
together_95 = [percentile95_2020[i].tolist()+percentile95_2050[i].tolist()+percentile95_2100[i].tolist() for i in range(0,len(costs_N2Omanure)) ]
together_5 = [percentile5_2020[i].tolist()+percentile5_2050[i].tolist()+percentile5_2100[i].tolist() for i in range(0,len(costs_N2Omanure)) ]

together_mean = [[i/100 for i in l]for l in together_mean]
together_95 = [[i/100 for i in l]for l in together_95]
together_5 = [[i/100 for i in l]for l in together_5]

#plt.plot(range(0,603), together_mean[0])
#plt.plot(range(0,603), together_95[0])
#plt.plot(range(0,603), together_5[0])

#time and x are needed for the excel file. time shows the year for each value in the lists.
x = np.arange(1,202,1).tolist() + np.arange(1,202,1).tolist() + np.arange(1,202,1).tolist()
time = [2020] * 201 + [2050] * 201 + [2100] * 201

# %% [markdown]
## Export to excel

# %% [code]
tm = [[i/100 for i in l]for l in together_mean]
t9 = [[i/100 for i in l]for l in together_95]
t5 = [[i/100 for i in l]for l in together_5] 

#The first country is the first in the lists above, it is not super necessary to specify this
ml1 = tm[0]
ml95_1 = t9[0] 
ml5_1 = t5[0] 


random.seed(3) #Use this to have the same outcome every time !!
writer = pd.ExcelWriter('N2O_manure_16_5_2022.xlsx')
df = DataFrame({'t': time, 'DIM_1': x, 'class_1' : tm[0], 'class_2' : tm[0], 'class_3' : tm[0], 'class_4' : tm[0], 
                'class_5' : tm[0], 'class_6' : tm[0], 'class_7' : ml1, 'class_8' : ml1, 
                'class_9' : ml1, 'class_10' : ml1, 'class_11' : ml1, 'class_12' : ml1, 
                'class_13' : ml1, 'class_14' : ml1, 'class_15' : ml1, 'class_16' : ml1, 
                'class_17' : ml1, 'class_18' : ml1, 'class_19' : ml1, 'class_20' : ml1, 
                'class_21' : ml1, 'class_22' : ml1, 'class_23' : ml1, 'class_24' : ml1, 
                'class_25' : ml1, 'class_26' : ml1})
df2 = DataFrame({'t': time, 'DIM_1': x, 'class_1' : ml95_1, 'class_2' : ml95_1, 'class_3' : ml95_1, 'class_4' : ml95_1, 
                'class_5' : ml95_1, 'class_6' : ml95_1, 'class_7' : ml95_1, 'class_8' : ml95_1, 
                'class_9' : ml95_1, 'class_10' : ml95_1, 'class_11' : ml95_1, 'class_12' : ml95_1, 
                'class_13' : ml95_1, 'class_14' : ml95_1, 'class_15' : ml95_1, 'class_16' : ml95_1, 
                'class_17' : ml95_1, 'class_18' : ml95_1, 'class_19' : ml95_1, 'class_20' : ml95_1, 
                'class_21' : ml95_1, 'class_22' : ml95_1, 'class_23' : ml95_1, 'class_24' : ml95_1, 
                'class_25' : ml95_1, 'class_26' : ml95_1})
df3 = DataFrame({'t': time, 'DIM_1': x, 'class_1' : ml5_1, 'class_2' : ml5_1, 'class_3' : ml5_1, 'class_4' : ml95_1, 
                'class_5' : ml5_1, 'class_6' : ml5_1, 'class_7' : ml5_1, 'class_8' : ml5_1, 
                'class_9' : ml5_1, 'class_10' : ml5_1, 'class_11' : ml5_1, 'class_12' : ml5_1, 
                'class_13' : ml5_1, 'class_14' : ml5_1, 'class_15' : ml5_1, 'class_16' : ml5_1, 
                'class_17' : ml5_1, 'class_18' : ml5_1, 'class_19' : ml5_1, 'class_20' : ml5_1, 
                'class_21' : ml5_1, 'class_22' : ml5_1, 'class_23' : ml5_1, 'class_24' : ml5_1, 
                'class_25' : ml5_1, 'class_26' : ml5_1})
df.to_excel(writer, sheet_name='N2O manure average', index=False)
df2.to_excel(writer, sheet_name='N2O manure 95', index=False)
df3.to_excel(writer, sheet_name='N2O manure 5', index=False)

writer.save()

# %% [code]
plt.rcParams["figure.figsize"] = (20,20)
#plt.plot(USD_tCO2eq,mean_2100[0])
for i,j,k,l,m,n,o,p,q,r,s,t in zip(mean_2020,mean_2050,mean_2100, np.arange(1,19,3),np.arange(2,20,3),np.arange(3,21,3),percentile95_2020,percentile95_2050,percentile95_2100,percentile5_2020,percentile5_2050,percentile5_2100):
    plt.subplot(6,3,l)
    plt.title('2020')
    plt.ylabel('reduction')
    plt.xlabel('costs')
    plt.plot(USD_tCO2eq,i)
    plt.plot(USD_tCO2eq,o)
    plt.plot(USD_tCO2eq,r)
    plt.ylim(0,100)
    plt.subplot(6,3,m)
    plt.title('2050')
    plt.ylabel('reduction')
    plt.xlabel('costs')
    plt.plot(USD_tCO2eq,j)
    plt.plot(USD_tCO2eq,p)
    plt.plot(USD_tCO2eq,s)
    plt.ylim(0,100)
    plt.subplot(6,3,n)
    plt.title('2100')
    plt.ylabel('reduction')
    plt.xlabel('costs')
    plt.plot(USD_tCO2eq,k)
    plt.plot(USD_tCO2eq,q)
    plt.ylim(0,100)
    plt.plot(USD_tCO2eq,t)
    plt.tight_layout()

plt.show()

# %% [markdown]
# CH4 Rice

# %% [markdown]
## Constants


# %% [code]
# Initial order of the mitigation measures in this code:
# Direct seeding, Replace urea with ammonium sulphate,Straw mitigation, Alternate wetting and drying, Addition of Phosphogypsum

#For rice, two regions are used. 1 = ROW, 2 = Korea, China, South East Asia, Indonesia
#RE input values:
RE_rice = [[19,44,19,16.60,47,19],[14.18,41.67,20,24],[61,27,27,40.50,53.1,49,58],[49,62,44,60,24,74,46,73,25,25,41,24,64.50,35,18.80,25,31,32,25,35,26,41,60,71,71,79,32],[32,28,53,61.1,41,85.5,48.7]] #RE input values found in literature for the measures: Direct seeding, Replace urea with ammonium sulphate,Straw mitigation, Alternate wetting and drying, Addition of Phosphogypsum

#Costs
costs_rice = [[0,15,142,148,385], [63.28,20,28,148,61.02]]

#Technical applicability:
TA_rice = [75,75,50,40,75]

#The correction for overlap values change when changing the order of implementation measures. 
#The order of implementation measures changes when the costs are different for different countries. 
#With the costs written above, measures are implemented in only one way (ad,sd,sc,ma,rdp,hsb)
#We make lists with the overlap values with the previous implemented measures now for this way:

Corr_ov_rice = {'':['ds','replace urea','straw m','awd','phosphogypsum'],'ds': [1], 'replace urea': [1], 
        'straw m': [1,1], 'awd': [1,1,1], 'phosphogypsum': [1,1,1,1]}
OV_corr_rice = [Corr_ov_rice['ds'],Corr_ov_rice['replace urea'],Corr_ov_rice['straw m'],Corr_ov_rice['awd'],Corr_ov_rice['phosphogypsum']]
#Calculating the product of overlap of previously implemented measures:
OV_corr_rice = [np.fmax(0.2,np.product(i)) for i in OV_corr_rice]; OV_corr_rice = [i*100 for i in OV_corr_rice] #1.Calculating the product of overlapping values, saying that it should be minimum 20%. 2. Multiplying the values with 100 to be back in percentages and not percentages/100. 


#Delta values
DeltaTA_rice = 40 #Maximum change in TA in %.
DeltaOV_rice = 30 #Maximum change in OV_corr in %.
DeltaMC_rice = 0.8 #Maximum change in costs
DeltaIP_rice = 30 #Maximum change in IP
DeltaTP_rice = 10 #Maximum change in TP

#Implementation potential and technological progress values:
IP_rice = [20,70,100]
TP_rice = [100,90,80]
print(OV_corr_rice)

#Marginal costs:
cr  = [[a*100/b for a,b in zip(i, OV_corr_rice)] for i in costs_rice]

#Calculate in which order the measures should be implemented compared to our initial order
#This is based on the initial costs and is calculated for each region:
order_rice = [[x for _, x in sorted(zip(i,range(0,len(OV_corr_rice))))] for i in cr]

# %% [markdown]
## Making random variables

# %% [code]
random.seed(3)
def generate_random(): #This function generates values for RE, TA, OV_corr, Marginal Costs, IP, and TP using uniform distributions 
    #RE values 
    #random.seed(3)
    RE = [[RE_rice[i] for i in j] for j in order_rice]
    RE_uniform = [[random.uniform(np.min(i), np.max(i))/100 for i in l] for l in RE] #Generating random value between de minimum and maximum of each of the measures
    RE_uniform = {i:j for i,j in zip(range(1,len(costs_rice)+1),RE_uniform)} #Assigning country group to RE_uniform
    
    #TA values (%/100)
    TA = [[TA_rice[i] for i in j] for j in order_rice] #TA input values for the measures: storage duration, anaerobic digestion, storage covering, manure acidification, housing systems and beddings, solid liquid seperation
    TA_uniform = [[random.uniform(np.max([0,i-DeltaTA_rice]), np.min([100,i+DeltaTA_rice]))/100 for i in l]for l in TA] #Generate values between TA-TA*delta and TA+TA*delta
    TA_uniform = {i:j for i,j in zip(range(1,len(costs_rice)+1),TA_uniform)} #Assigning country group to TA_uniform

    #OVcorr
    OV_corr = [[OV_corr_rice[i] for i in j] for j in order_rice]    
    OV_corr_uniform = [[random.uniform(np.max([0,i-DeltaOV_rice]), np.min([100,i+DeltaOV_rice]))/100 for i in l]for l in OV_corr]  #Generate values between OV_corr-OV_corr*delta and OV_corr+OV_corr*delta
    OV_corr_uniform = {i:j for i,j in zip(range(1,len(costs_rice)+1),OV_corr_uniform)} #Assigning country group to OV_corr_uniform

    #costs 
    Euro_to_Dollar = 1.24
    a= [[[cr[q][i] for i in l] for l in order_rice] for q in (0,1)]
    a= [a[i][i] for i in (0,len(costs_rice)-1)]
    MC_uniform = [[random.uniform(i-i*DeltaMC_rice,i+i*DeltaMC_rice)/100 for i in l] for l in a] #Generate values between marginal costs-marginal costs*delta and marginal costs+marginal costs*delta
    MC_uniform = {i:j for i,j in zip(range(1,len(costs_rice)+1),MC_uniform)} #Assigning country group to costs
    
    #Implementation potential
    IP = {2020: IP_rice[0], 2050: IP_rice[1], 2100:IP_rice[2]} #Values implementation potential
    IP_uniform = {year: random.uniform(np.max([0,i-DeltaIP_rice]), np.min([100,i+DeltaIP_rice]))/100 for year,i in IP.items()} #Generate values between IP-IP*delta and IP+IP*delta

    #Technological progress
    TP_2020,TP_2050,TP_2100 = [TP_rice[0], TP_rice[1], TP_rice[2]]#Values technological progress
    TP_uniform = {2020: TP_2020/100, 2050: random.uniform(np.max([0,TP_2050-DeltaTP_rice]), np.min([100,TP_2050+DeltaTP_rice]))/100, 2100: random.uniform(np.max([0,TP_2100-DeltaTP_rice]), np.min([100,TP_2100+DeltaTP_rice]))/100}
    return RE_uniform, TA_uniform, OV_corr_uniform, MC_uniform, IP_uniform, TP_uniform

# %% [code]
#Wat is de index van het eerste getal in de lijst dat groter is dan ...
#use these definitions to say, if costs are lower than this, than use this RP 
#This way you get a list of RPs for each costs in the list (0,4000 $/tCeq)
def fa(l, ba): return len([x for x in takewhile(lambda x: x[1] < ba, enumerate(l))]) #<: gives the index of the first number that is smaller or equal to the number you give. <=: gives the first number that is smaller than the number you give

def aut(een,twee,drie): #een: long list with costs; twee: corrected marginal costs; drie: RP 
    z = [fa(twee,i) for i in een]
    nu = []
    [nu.append(drie[i]) for i in z]
    return nu

# %% [code]


# %% [markdown]
## Reduction potentials and costs


# %% [code]
# range in dollars in c eq or CO2 eq. C eq goes from 0 to 4000 with steps of 20. 
USD_tC = [*range(0, 4020, 20)]
USD_tC = np.arange(0,4020,20)
USD_tCO2eq = [i / 44*12 for i in USD_tC]

#Definition for generating the RP belonging to each costs value in the list of the costs for 2020.
#The country can be specified, year also, but this difinition only works for 2050 adn 2100. 
#The outcome of this difnition is a list with RP values belonging to the costs values. 

def generate_f_tp(year,country):
    RE_uniform, TA_uniform, OV_corr_uniform, MC_uniform, IP_uniform, TP_uniform = generate_random()
    #calculate AP, which is the initial reduction potential
    AP = [i*j*k*IP_uniform[year] for i,j,k in zip(RE_uniform[country],TA_uniform[country],OV_corr_uniform[country])] #dependant on IP
    #calculate the inverse
    inverse = [1-i for i in AP]
    
    #Calculate the cumulative reduction potentia
    RP = [1-np.prod(inverse[0:i]) for i in range(1,len(inverse)+1)]
    RP = [0]+[i*100 for i in RP]
    
    #Calculate the cumulative costs
    Costs = [(i)/(k-l)*m*10000 for i,k,l,m in zip(MC_uniform[country], RP[1:], RP, AP)]
    
    #Make a list of reduction potentials that belong to each cost value in the list of 0 to 4000 ceq.
    Average_without_tp = []
    #Add the technological progress
    Average_without_tp = aut(USD_tCO2eq,Costs,RP)
    Average_with_tp= [(Average_without_tp[151]+(j-USD_tC[151])*(((1-(1-RP[-1]/100)*TP_uniform[year])*100-Average_without_tp[151])/(USD_tC[200]-USD_tC[151]))) for j in USD_tC[152:]] #calculate the influence of techonological progress on RP. Is linearly implemented from 824 USD/tCO2 eq.
    f = Average_without_tp[:152]+Average_with_tp
    return f

#Definition for generating the RP belonging to each costs value in the list of the costs.
#The country can be specified, year also, this definition works for 2020. 
#The outcome of this difnition is a list with RP values belonging to the costs values and you can choose the year and country.
def generate_f(year,country):
    RE_uniform, TA_uniform, OV_corr_uniform, MC_uniform, IP_uniform, TP_uniform = generate_random()
    AP = [i*j*k*IP_uniform[year] for i,j,k in zip(RE_uniform[country],TA_uniform[country],OV_corr_uniform[country])] #dependant on IP
    inverse = [1-i for i in AP]
    
    RP = [1-np.prod(inverse[0:i]) for i in range(1,len(inverse)+1)]
    RP = [0]+[i*100 for i in RP]
    
    Costs = [(i)/(k-l)*m*10000 for i,k,l,m in zip(MC_uniform[country], RP[1:], RP, AP)]
    
    Average_without_tp = []
    Average_without_tp = aut(USD_tCO2eq,Costs,RP)
    return Average_without_tp

# %% [markdown]
## Run a 1000 times 

# %% [code]
random.seed(3)
#definitions to generate the list of RP values a 1000 times:
def k(year,country): #definition to generate the values a 1000 times
    k = np.array([generate_f(year,country) for i in range(1000)])
    return k

def ktp(year,country): #definition to generate the values a 1000 times
    k = np.array([generate_f_tp(year,country) for i in range(1000)])
    return k

#Generate the list of RP values a 1000 times for each country:
random.seed(3) 
step1_2020= [k(2020,i) for i in range(1,len(costs_rice)+1)] # 2020 values; step1[0] is the first land
step1_2050= [ktp(2050,i) for i in range(1,len(costs_rice)+1)] # 2020 values; step1[0] is the first land
step1_2100= [ktp(2100,i) for i in range(1,len(costs_rice)+1)] # 2020 values; step1[0] is the first land

# %% [code]
plt.rcParams["figure.figsize"] = (10,5)
random.seed(3)
#Calculate the mean of the 1000 runs for each different country for 2020,2050,2100
mean_2020 = [step1_2020[i].mean(axis=0) for i in range(0,len(costs_rice))]
mean_2050 = [step1_2050[i].mean(axis=0) for i in range(0,len(costs_rice))]
mean_2100 = [step1_2100[i].mean(axis=0) for i in range(0,len(costs_rice))]

#Calculate the 95th percentile of the 1000 runs for each different country for 2020,2050,2100
percentile95_2020 = [np.percentile(step1_2020[i],95,axis=0) for i in range(0,len(costs_rice))]
percentile95_2050 = [np.percentile(step1_2050[i],95,axis=0) for i in range(0,len(costs_rice))]
percentile95_2100 = [np.percentile(step1_2100[i],95,axis=0) for i in range(0,len(costs_rice))]

#Calculate the 5th percentile of the 1000 runs for each different country for 2020,2050,2100
percentile5_2020 = [np.percentile(step1_2020[i],5,axis=0) for i in range(0,len(costs_rice))]
percentile5_2050 = [np.percentile(step1_2050[i],5,axis=0) for i in range(0,len(costs_rice))]
percentile5_2100 = [np.percentile(step1_2100[i],5,axis=0) for i in range(0,len(costs_rice))]

#For each country, put 2020, 2050, and 2100 in one list
together_mean = [mean_2020[i].tolist()+mean_2050[i].tolist()+mean_2100[i].tolist() for i in range(0,len(costs_rice)) ]
together_95 = [percentile95_2020[i].tolist()+percentile95_2050[i].tolist()+percentile95_2100[i].tolist() for i in range(0,len(costs_rice)) ]
together_5 = [percentile5_2020[i].tolist()+percentile5_2050[i].tolist()+percentile5_2100[i].tolist() for i in range(0,len(costs_rice)) ]

#plt.plot(range(0,603), together_mean[0])
#plt.plot(range(0,603), together_95[0])
#plt.plot(range(0,603), together_5[0])


# %% [markdown]
## Calculate the mean, 95th percentile, 5th percentile

# %% [code]
together_mean = [mean_2020[i].tolist()+mean_2050[i].tolist()+mean_2100[i].tolist() for i in range(0,len(costs_rice)) ]
together_95 = [percentile95_2020[i].tolist()+percentile95_2050[i].tolist()+percentile95_2100[i].tolist() for i in range(0,len(costs_rice)) ]
together_5 = [percentile5_2020[i].tolist()+percentile5_2050[i].tolist()+percentile5_2100[i].tolist() for i in range(0,len(costs_rice)) ]

together_mean = [[i/100 for i in l]for l in together_mean]
together_95 = [[i/100 for i in l]for l in together_95]
together_5 = [[i/100 for i in l]for l in together_5]

ml1 = together_mean[0] 
ml2 = together_mean[1] 

ml95_1 = together_95[0] 
ml95_2 = together_95[1] 

ml5_1 = together_5[0] 
ml5_2 = together_5[1] 

#time and x are needed for the excel file. time shows the year for each value in the lists.
x = np.arange(1,202,1).tolist() + np.arange(1,202,1).tolist() + np.arange(1,202,1).tolist()
time = [2020] * 201 + [2050] * 201 + [2100] * 201

# %% [markdown]
## Export to excel

# %% [code]
random.seed(3) #Use this to have the same outcome every time !!
writer = pd.ExcelWriter('Rice_16_5_2022.xlsx')
df = DataFrame({'t': time, 'DIM_1': x, 'class_1' : ml1, 'class_2' : ml1, 'class_3' : ml1, 'class_4' : ml1, 
                'class_5' : ml1, 'class_6' : ml1, 'class_7' : ml1, 'class_8' : ml1, 
                'class_9' : ml1, 'class_10' : ml1, 'class_11' : ml1, 'class_12' : ml1, 
                'class_13' : ml1, 'class_14' : ml1, 'class_15' : ml1, 'class_16' : ml1, 
                'class_17' : ml1, 'class_18' : ml1, 'class_19' : ml2, 'class_20' : ml2, 
                'class_21' : ml2, 'class_22' : ml2, 'class_23' : ml1, 'class_24' : ml1, 
                'class_25' : ml1, 'class_26' : ml1})
df2 = DataFrame({'t': time, 'DIM_1': x, 'class_1' : ml95_1, 'class_2' : ml95_1, 'class_3' : ml95_1, 'class_4' : ml95_1, 
                'class_5' : ml95_1, 'class_6' : ml95_1, 'class_7' : ml95_1, 'class_8' : ml95_1, 
                'class_9' : ml95_1, 'class_10' : ml95_1, 'class_11' : ml95_1, 'class_12' : ml95_1, 
                'class_13' : ml95_1, 'class_14' : ml95_1, 'class_15' : ml95_1, 'class_16' : ml95_1, 
                'class_17' : ml95_1, 'class_18' : ml95_1, 'class_19' : ml95_2, 'class_20' : ml95_2, 
                'class_21' : ml95_2, 'class_22' : ml95_2, 'class_23' : ml95_1, 'class_24' : ml95_1, 
                'class_25' : ml95_1, 'class_26' : ml95_1})
df3 = DataFrame({'t': time, 'DIM_1': x, 'class_1' : ml5_1, 'class_2' : ml5_1, 'class_3' : ml5_1, 'class_4' : ml5_1, 
                'class_5' : ml5_1, 'class_6' : ml5_1, 'class_7' : ml5_1, 'class_8' : ml5_1, 
                'class_9' : ml5_1, 'class_10' : ml5_1, 'class_11' : ml5_1, 'class_12' : ml5_1, 
                'class_13' : ml5_1, 'class_14' : ml5_1, 'class_15' : ml5_1, 'class_16' : ml5_1, 
                'class_17' : ml5_1, 'class_18' : ml5_1, 'class_19' : ml5_2, 'class_20' : ml5_2, 
                'class_21' : ml5_2, 'class_22' : ml5_2, 'class_23' : ml5_1, 'class_24' : ml5_1, 
                'class_25' : ml5_1, 'class_26' : ml5_1})
df.to_excel(writer, sheet_name='Rice average', index=False)
df2.to_excel(writer, sheet_name='Rice 95', index=False)
df3.to_excel(writer, sheet_name='Rice 5', index=False)

writer.save()

# %% [code]
plt.rcParams["figure.figsize"] = (20,20)
#plt.plot(USD_tCO2eq,mean_2100[0])
for i,j,k,l,m,n,o,p,q,r,s,t in zip(mean_2020,mean_2050,mean_2100, np.arange(1,19,3),np.arange(2,20,3),np.arange(3,21,3),percentile95_2020,percentile95_2050,percentile95_2100,percentile5_2020,percentile5_2050,percentile5_2100):
    plt.subplot(6,3,l)
    plt.title('2020')
    plt.ylabel('reduction')
    plt.xlabel('costs')
    plt.plot(USD_tCO2eq,i)
    plt.plot(USD_tCO2eq,o)
    plt.plot(USD_tCO2eq,r)
    plt.ylim(0,100)
    plt.subplot(6,3,m)
    plt.title('2050')
    plt.ylabel('reduction')
    plt.xlabel('costs')
    plt.plot(USD_tCO2eq,j)
    plt.plot(USD_tCO2eq,p)
    plt.plot(USD_tCO2eq,s)
    plt.ylim(0,100)
    plt.subplot(6,3,n)
    plt.title('2100')
    plt.ylabel('reduction')
    plt.xlabel('costs')
    plt.plot(USD_tCO2eq,k)
    plt.plot(USD_tCO2eq,q)
    plt.ylim(0,100)
    plt.plot(USD_tCO2eq,t)
    plt.tight_layout()

plt.show()

# %% [markdown]
# CH4 manure 

# %% [markdown]
## Constants


# %% [code]
# Initial order of the mitigation measures in this code:
# 1. storage duration (sd), 2. anaerobic digestion (ad), 3. storage covering (sc), 
# 4. manure acidification (ma), 5. housing systems and beddings (hsb), 6. solid liquid seperation (sls)


# Order of 26 regions: Canada,USA,Mexico,Central America,Brazil,Rest of South-America,North Africa,West Africa,East Africa,
#South Africa West Europe,Central Europe,Turkey,Ukraine,Kazachstan,Russia,Middle East,India,Korea,China,
#South East Asia,Indonesia,Japan,Oceania,Rest of South Asia,Rest of South Africa

#RE input values found in literature. A differentiation is made between warm and cold
#RE values are given for the 6 measures, the order is as described above. 
REw = [[39,76],[75,59,55],[30,90,30,22,0,38,70],[77,89,95,84,68,61,98],[35,96,49,6,44,4,60,49],[81,68,46]] #RE warm countries
REc = [[39,76],[50,59,25],[30,90,30,22,0,38,70],[77,89,95,84,68,61,98],[35,96,49,6,44,4,60,49],[81,68,46]] #RE cold countries

#Specifying for each region whether it is warm or cold:
RE_ch4_manure = [REc,REc,REw,REw,REw,REw,REw,REw,REw,REw,REc,REc,REc,REc,REw,REc,REw,REw,REw,REw,REw,REw,REw,REw,REw,REw,REw]


#The costs are different in different regions
#for the following regions: 1 = Canada, 2 = USA, 3 = East EU, 4 = Ukr/Kaz/Rus, 5 = India/Indonesie, 6 = ROW:
crow = [30,17,70,83,149,122.6*Euro_to_Dollar]; ccan = [30,52,70,83,149,122.6*Euro_to_Dollar]; cin = [30,26,70,83,149,122.6*Euro_to_Dollar]
cusa = [30,39.5,70,83,149,122.6*Euro_to_Dollar]; ceeu = [30,26,70,83,149,122.6*Euro_to_Dollar]; cukaru = [30,45,70,83,149,122.6*Euro_to_Dollar]
#Specifying which of these costs to use for which region: 
costs_ch4_manure = [ccan,cusa,crow,crow,crow,crow,crow,crow,crow,crow,crow,crow,ceeu,cukaru,cukaru,cukaru,crow,cin,crow,crow,crow,cin,crow,crow,crow,crow,crow]

#Specifying the correction for overlap values: 
storage_duration = {'ad': 0.2, 'sc': 0.7, 'ma': 0.7, 'hsb': 0.7, 'sls': 0.7, 'sd': 1}
an_digestion = {'sc': 0.2, 'ma': 0.2, 'hsb': 0.7, 'sls': 0.2, 'ad': 1}
storage_covering = {'ma': 0.7, 'hsb': 0.7, 'sls': 0.7}
manure_acidif = { 'hsb': 0.7, 'sls': 0.7}
hsb = {'sls': 0.7}

#The correction for overlap values change when changing the order of implementation measures. 
#The order of implementation measures changes because the least costly measure is implemented first. 
#With the costs written above, measures are implemented in 2 ways (sd,ad,sc,ma,hsb,sls; ad,sd,sc,ma,hsb,sls)
#We make lists with the overlap values with the previous implemented measures now for each of the 2 ways:
Corr_o = {'':['sd','ad','sc','ma','hsb'], 
          'sd': [storage_duration['sd']], 
          'ad': [storage_duration['ad']],
          'sc': [storage_duration['sc'], an_digestion['sc']], 
          'ma': [storage_duration['ma'], an_digestion['ma'], storage_covering['ma']],
          'hsb': [storage_duration['hsb'], an_digestion['hsb'],storage_covering['hsb'], manure_acidif['hsb']],
         'sls': [storage_duration['hsb'], an_digestion['hsb'],storage_covering['hsb'], manure_acidif['hsb'], hsb['sls']]}

Corr_o2 = {'':['sd','ad','sc','ma','hsb'], 
          'sd': [storage_duration['ad']], 
          'ad': [an_digestion['ad']],
          'sc': [storage_duration['sc'], an_digestion['sc']], 
          'ma': [storage_duration['ma'], an_digestion['ma'], storage_covering['ma']],
          'hsb': [storage_duration['hsb'], an_digestion['hsb'],storage_covering['hsb'], manure_acidif['hsb']],
         'sls': [storage_duration['hsb'], an_digestion['hsb'],storage_covering['hsb'], manure_acidif['hsb'], hsb['sls']]}

#Rewriting the lists in an easier way (order as described on top):
ovc1 = [Corr_o['sd'],Corr_o['ad'],Corr_o['sc'],Corr_o['ma'],Corr_o['hsb'],Corr_o['sls']]
ovc2 = [Corr_o2['sd'],Corr_o2['ad'],Corr_o2['sc'],Corr_o2['ma'],Corr_o2['hsb'],Corr_o2['sls']]

#Specifying which country has which of the 2 ways:
OV_corr_ch4_manure = [ovc1,ovc1,ovc1,ovc1,ovc1,ovc1,ovc1,ovc1,ovc1,ovc1,ovc1,ovc1,ovc2,ovc1,ovc1,ovc1,ovc1,ovc2,ovc1,ovc1,ovc1,ovc2,ovc1,ovc1,ovc1,ovc1,ovc1]

#Calculating the product of overlap of previously implemented measures:
OV_corr = [[np.fmax(0.2,np.product(i)) for i in l] for l in OV_corr_ch4_manure]
#Multiply by 100:
OV_corr_ch4_manure = [[i*100 for i in l] for l in OV_corr]

#Technical applicability for each of the measures (order as described on top)
#Specified for red,orange and green countries based on GAINS data
TAg = [90,90,50,50,50,50]; TAo=[50,50,30,30,30,30]; TAr = [30,30,10,10,10,10]
#TA specified for each region:
TA_ch4_manurenew = [TAg, TAg, TAo, TAo, TAo, TAo, TAr, TAr,TAr,TAr,TAg,TAg, TAr,TAr,TAr,TAo,TAr,TAr,TAr,TAg,TAr,TAr,TAg, TAg,TAr,TAr,TAr]

#Delta values:
DeltaTA_ch4_manure = 40 #Maximum change in TA
DeltaOV_ch4_manure = 30 #Maximum change in OV_corr
DeltaMC_ch4_manure = 0.8 #Maximum change in costs
DeltaIP_ch4_manure = 30 #Maximum change in IP
DeltaTP_ch4_manure = 10 #Maximum change in TP

#Implementation potential and technological progress values:
IP_ch4_manure = [20,50,70]
TP_ch4_manure = [100,90,80]

#Calculate the marginal costs:
c_ch4_manure  = [[a*100/b for a,b in zip(i, j)] for i,j in zip(costs_ch4_manure,OV_corr_ch4_manure)]

#Calculate in which order the measures should be implemented compared to our initial order
#This is based on the initial costs and is calculated for each region:
order_ch4_manure = [[x for _, x in sorted(zip(i,range(0,len(OV_corr_ch4_manure[0])+1)))] for i in costs_ch4_manure]

# %% [code]
#Wat is de index van het eerste getal in de lijst dat groter is dan ...
#use these definitions to say, if costs are lower than this, than use this RP 
#This way you get a list of RPs for each costs in the list (0,4000 $/tCeq)
def fa(l, ba): return len([x for x in takewhile(lambda x: x[1] < ba, enumerate(l))]) #<: gives the index of the first number that is smaller or equal to the number you give. <=: gives the first number that is smaller than the number you give

def aut(een,twee,drie): #een: long list with costs; twee: corrected marginal costs; drie: RP 
    z = [fa(twee,i) for i in een]
    nu = []
    [nu.append(drie[i]) for i in z]
    return nu

# %% [markdown]
## Making random variables


# %% [code]
random.seed(3) #To make sure it has the same outcome
#This function generates random values for RE, TA, OV_corr, Marginal Costs, IP, and TP using uniform distributions 
def generate_random():     
    #RE values 
    #random.seed(3)
    a= [[[RE_ch4_manure[q][i] for i in l] for l in order_ch4_manure] for q in range(0,len(RE_ch4_manure))]
    a= [a[i][i] for i in range(0,len(RE_ch4_manure))]
    RE_uniform = [[random.uniform(np.min(i), np.max(i))/100 for i in l] for l in a]
 
    #TA values
    a= [[[TA_ch4_manurenew[q][i] for i in l] for l in order_ch4_manure] for q in range(0,len(costs_ch4_manure))]
    a= [a[i][i] for i in range(0,len(costs_ch4_manure))]
    TA_uniform = [[random.uniform(np.max([0,i-DeltaTA_ch4_manure]), np.min([100,i+DeltaTA_ch4_manure]))/100 for i in l]for l in a] #Generate values between TA-TA*delta and TA+TA*delta
    TA_uniform = {i:j for i,j in zip(range(1,len(costs_ch4_manure)+1),TA_uniform)} #Assigning country group to TA_uniform

    #OVcorr
    a= [[[OV_corr_ch4_manure[q][i] for i in l] for l in order_ch4_manure] for q in range(0,len(costs_ch4_manure))]
    a= [a[i][i] for i in range(0,len(costs_ch4_manure))]
    OV_corr_uniform = [[random.uniform(np.max([0,i-DeltaOV_ch4_manure]), np.min([100,i+DeltaOV_ch4_manure]))/100 for i in l]for l in a]  #Generate values between OV_corr-OV_corr*delta and OV_corr+OV_corr*delta
    OV_corr_uniform = {i:j for i,j in zip(range(1,len(costs_ch4_manure)+1),OV_corr_uniform)} #Assigning country group to OV_corr_uniform

    #costs 
    Euro_to_Dollar = 1.24
    a= [[[c_ch4_manure[q][i] for i in l] for l in order_ch4_manure] for q in range(0,len(costs_ch4_manure))]
    a= [a[i][i] for i in range(0,len(costs_ch4_manure))]
    MC_uniform = [[random.uniform(i-i*DeltaMC_ch4_manure,i+i*DeltaMC_ch4_manure)/100 for i in l] for l in a] #Generate values between marginal costs-marginal costs*delta and marginal costs+marginal costs*delta
    MC_uniform = {i:j for i,j in zip(range(1,len(costs_ch4_manure)+1),MC_uniform)} #Assigning country group to costs
       
    #Implementation potential
    IP = {2020: IP_ch4_manure[0], 2050: IP_ch4_manure[1], 2100:IP_ch4_manure[2]} #Values implementation potential
    IP_uniform = {year: random.uniform(np.max([0,i-DeltaIP_ch4_manure]), np.min([100,i+DeltaIP_ch4_manure]))/100 for year,i in IP.items()} #Generate values between IP-IP*delta and IP+IP*delta

    #Technological progress
    TP_2020,TP_2050,TP_2100 = [TP_ch4_manure[0], TP_ch4_manure[1], TP_ch4_manure[2]]#Values technological progress
    TP_uniform = {2020: TP_2020/100, 2050: random.uniform(np.max([0,TP_2050-DeltaTP_ch4_manure]), np.min([100,TP_2050+DeltaTP_ch4_manure]))/100, 2100: random.uniform(np.max([0,TP_2100-DeltaTP_ch4_manure]), np.min([100,TP_2100+DeltaTP_ch4_manure]))/100}
    return RE_uniform, TA_uniform, OV_corr_uniform, MC_uniform, IP_uniform, TP_uniform

# %% [code]
#Wat is de index van het eerste getal in de lijst dat groter is dan ...
#use these definitions to say, if costs are lower than this, than use this RP 
def fa(l, ba): return len([x for x in takewhile(lambda x: x[1] < ba, enumerate(l))]) #<: gives the index of the first number that is smaller or equal to the number you give. <=: gives the first number that is smaller than the number you give

def aut(een,twee,drie): #een: long list with costs; twee: corrected marginal costs; drie: RP 
    z = [fa(twee,i) for i in een]
    nu = []
    [nu.append(drie[i]) for i in z]
    return nu

# %% [markdown]
## Reduction potentials and costs

# %% [code]
# range in dollars in c eq or CO2 eq. C eq goes from 0 to 4000 with steps of 20. 
USD_tC = [*range(0, 4020, 20)]
USD_tC = np.arange(0,4020,20)
USD_tCO2eq = [i / 44*12 for i in USD_tC]

#Definition for generating the RP belonging to each costs value in the list of the costs for 2020.
#The country can be specified, year also, but this difinition only works for 2020. 
#The outcome of this difnition is a list with RP values belonging to the costs values. 
def generate_f_tp(year,country):
    RE_uniform, TA_uniform, OV_corr_uniform, MC_uniform, IP_uniform, TP_uniform = generate_random()
    AP = [i*j*k*IP_uniform[year] for i,j,k in zip(RE_uniform[country],TA_uniform[country],OV_corr_uniform[country])] #dependant on IP
    inverse = [1-i for i in AP]
    
    RP = [1-np.prod(inverse[0:i]) for i in range(1,len(inverse)+1)]
    RP = [0]+[i*100 for i in RP]
    
    Costs = [(i)/(k-l)*m*10000 for i,k,l,m in zip(MC_uniform[country], RP[1:], RP, AP)]
    
    Average_without_tp = []
    Average_without_tp = aut(USD_tCO2eq,Costs,RP)
    Average_with_tp= [(Average_without_tp[151]+(j-USD_tC[151])*(((1-(1-RP[-1]/100)*TP_uniform[year])*100-Average_without_tp[151])/(USD_tC[200]-USD_tC[151]))) for j in USD_tC[152:]] #calculate the influence of techonological progress on RP. Is linearly implemented from 824 USD/tCO2 eq.
    f = Average_without_tp[:152]+Average_with_tp
    return f

#Definition for generating the RP belonging to each costs value in the list of the costs.
#The country can be specified, year also, this definition works for 2050 and 2100. 
#The outcome of this difnition is a list with RP values belonging to the costs values and you can choose the year and country. 
def generate_f(year,country):
    RE_uniform, TA_uniform, OV_corr_uniform, MC_uniform, IP_uniform, TP_uniform = generate_random()
    AP = [i*j*k*IP_uniform[year] for i,j,k in zip(RE_uniform[country],TA_uniform[country],OV_corr_uniform[country])] #dependant on IP
    inverse = [1-i for i in AP]
    
    RP = [1-np.prod(inverse[0:i]) for i in range(1,len(inverse)+1)]
    RP = [0]+[i*100 for i in RP]
    
    Costs = [(i)/(k-l)*m*10000 for i,k,l,m in zip(MC_uniform[country], RP[1:], RP, AP)]
    
    Average_without_tp = []
    Average_without_tp = aut(USD_tCO2eq,Costs,RP)
    return Average_without_tp

# %% [markdown]
## Run a 1000 times 


# %% [code]
random.seed(3)
#definitions to generate the list of RP values a 1000 times:
def k(year,country): 
    k = np.array([generate_f(year,country) for i in range(1000)])
    return k

def ktp(year,country): 
    k = np.array([generate_f_tp(year,country) for i in range(1000)])
    return k

#Generate the list of RP values a 1000 times for each country:
random.seed(3) 
step1_2020= [k(2020,i) for i in range(1,(len(RE_ch4_manure)))] # 2020 values; step1[0] is the first land
step1_2050= [ktp(2050,i) for i in range(1,(len(RE_ch4_manure)))] # 2020 values; step1[0] is the first land
step1_2100= [ktp(2100,i) for i in range(1,(len(RE_ch4_manure)))] # 2020 values; step1[0] is the first land

# %% [markdown]
## Calculate the mean, 95th percentile, 5th percentile

# %% [code]
random.seed(3)
#Calculate the mean of the 1000 runs for each different country for 2020,2050,2100
mean_2020 = [step1_2020[i].mean(axis=0) for i in range(0,len(RE_ch4_manure)-1)]
mean_2050 = [step1_2050[i].mean(axis=0) for i in range(0,len(RE_ch4_manure)-1)]
mean_2100 = [step1_2100[i].mean(axis=0) for i in range(0,len(RE_ch4_manure)-1)]

#Calculate the 95th percentile of the 1000 runs for each different country for 2020,2050,2100
percentile95_2020 = [np.percentile(step1_2020[i],95,axis=0) for i in range(0,len(RE_ch4_manure)-1)]
percentile95_2050 = [np.percentile(step1_2050[i],95,axis=0) for i in range(0,len(RE_ch4_manure)-1)]
percentile95_2100 = [np.percentile(step1_2100[i],95,axis=0) for i in range(0,len(RE_ch4_manure)-1)]

#Calculate the 5th percentile of the 1000 runs for each different country for 2020,2050,2100
percentile5_2020 = [np.percentile(step1_2020[i],5,axis=0) for i in range(0,len(RE_ch4_manure)-1)]
percentile5_2050 = [np.percentile(step1_2050[i],5,axis=0) for i in range(0,len(RE_ch4_manure)-1)]
percentile5_2100 = [np.percentile(step1_2100[i],5,axis=0) for i in range(0,len(RE_ch4_manure)-1)]

#For each country, put 2020, 2050, and 2100 in one list
together_mean = [mean_2020[i].tolist()+mean_2050[i].tolist()+mean_2100[i].tolist() for i in range(0,len(RE_ch4_manure)-1) ]
together_95 = [percentile95_2020[i].tolist()+percentile95_2050[i].tolist()+percentile95_2100[i].tolist() for i in range(0,len(RE_ch4_manure)-1) ]
together_5 = [percentile5_2020[i].tolist()+percentile5_2050[i].tolist()+percentile5_2100[i].tolist() for i in range(0,len(RE_ch4_manure)-1) ]

#plt.plot(range(0,603), together_mean[0])
#plt.plot(range(0,603), together_95[0])
#plt.plot(range(0,603), together_5[0])

# %% [code]
#time and x are needed for the excel file. time shows the year for each value in the lists.
x = np.arange(1,202,1).tolist() + np.arange(1,202,1).tolist() + np.arange(1,202,1).tolist()
time = [2020] * 201 + [2050] * 201 + [2100] * 201

# %% [markdown]
## Export to excel

# %% [code]
tm = together_mean
t9 = together_95
t5 = together_5

tm = [[i/100 for i in l]for l in tm]
t9 = [[i/100 for i in l]for l in t9]
t5 = [[i/100 for i in l]for l in t5] 
random.seed(3) #Use this to have the same outcome every time !!

#Write it to an excel file:
writer = pd.ExcelWriter('CH4_manure_28_3_2022.xlsx)
df = DataFrame({'t': time, 'DIM_1': x, 'class_1' : tm[0], 'class_2' : tm[1], 'class_3' : tm[2], 'class_4' : tm[3], 
                'class_5' : tm[4], 'class_6' : tm[5], 'class_7' : tm[6], 'class_8' : tm[7], 
                'class_9' : tm[8], 'class_10' : tm[9], 'class_11' : tm[10], 'class_12' : tm[11], 
                'class_13' : tm[12], 'class_14' : tm[13], 'class_15' : tm[14], 'class_16' : tm[15], 
                'class_17' : tm[16], 'class_18' : tm[17], 'class_19' : tm[18], 'class_20' : tm[19], 
                'class_21' : tm[20], 'class_22' : tm[21], 'class_23' : tm[22], 'class_24' : tm[23], 
                'class_25' : tm[24], 'class_26' : tm[25]})
df2 = DataFrame({'t': time, 'DIM_1': x, 'class_1' : t9[0], 'class_2' : t9[1], 'class_3' : t9[2], 'class_4' : t9[3], 
                'class_5' : t9[4], 'class_6' : t9[5], 'class_7' : t9[6], 'class_8' : t9[7], 
                'class_9' : t9[8], 'class_10' : t9[9], 'class_11' : t9[10], 'class_12' : t9[11], 
                'class_13' : t9[12], 'class_14' : t9[13], 'class_15' : t9[14], 'class_16' : t9[15], 
                'class_17' : t9[16], 'class_18' : t9[17], 'class_19' : t9[18], 'class_20' : t9[19], 
                'class_21' : t9[20], 'class_22' : t9[21], 'class_23' : t9[22], 'class_24' : t9[23], 
                'class_25' : t9[24], 'class_26' : t9[25]})
df3 = DataFrame({'t': time, 'DIM_1': x, 'class_1' : t5[0], 'class_2' : t5[1], 'class_3' : t5[2], 'class_4' : t5[3], 
                'class_5' : t5[4], 'class_6' : t5[5], 'class_7' : t5[6], 'class_8' : t5[7], 
                'class_9' : t5[8], 'class_10' : t5[9], 'class_11' : t5[10], 'class_12' : t5[11], 
                'class_13' : t5[12], 'class_14' : t5[13], 'class_15' : t5[14], 'class_16' : t5[15], 
                'class_17' : t5[16], 'class_18' : t5[17], 'class_19' : t5[18], 'class_20' : t5[19], 
                'class_21' : t5[20], 'class_22' : t5[21], 'class_23' : t5[22], 'class_24' : t5[23], 
                'class_25' : t5[24], 'class_26' : t5[25]})
df.to_excel(writer, sheet_name='CH4_manure', index=False)
df2.to_excel(writer, sheet_name='CH4_manure95', index=False)
df3.to_excel(writer, sheet_name='CH4_manure5', index=False)

writer.save()

# %% [code]
#Plotting of the first 6 countries:
plt.rcParams["figure.figsize"] = (20,20)
#plt.plot(USD_tCO2eq,mean_2100[0])
for i,j,k,l,m,n,o,p,q,r,s,t in zip(mean_2020,mean_2050,mean_2100, np.arange(1,19,3),np.arange(2,20,3),np.arange(3,21,3),percentile95_2020,percentile95_2050,percentile95_2100,percentile5_2020,percentile5_2050,percentile5_2100):
    plt.subplot(6,3,l)
    plt.title('2020')
    plt.ylabel('reduction')
    plt.xlabel('costs')
    plt.plot(USD_tCO2eq,i)
    plt.plot(USD_tCO2eq,o)
    plt.plot(USD_tCO2eq,r)
    plt.ylim(0,100)
    plt.subplot(6,3,m)
    plt.title('2050')
    plt.ylabel('reduction')
    plt.xlabel('costs')
    plt.plot(USD_tCO2eq,j)
    plt.plot(USD_tCO2eq,p)
    plt.plot(USD_tCO2eq,s)
    plt.ylim(0,100)
    plt.subplot(6,3,n)
    plt.title('2100')
    plt.ylabel('reduction')
    plt.xlabel('costs')
    plt.plot(USD_tCO2eq,k)
    plt.plot(USD_tCO2eq,q)
    plt.ylim(0,100)
    plt.plot(USD_tCO2eq,t)
    plt.tight_layout()

plt.show()

# %% [code]


# %% [code]
